# Supplementary material for: (Disulfur dinitrido)triphenyl­anti­mony(V)
Source: Acta Crystallogr Sect E Struct Rep Online. 2010 Mar 17;66(Pt 4):m418. doi: 10.1107/S1600536810009487 (PMC2983911; doi:10.1107/S1600536810009487)
Supplement: Supplementary file 1 [file e-66-0m418-sup1.cif]

##############################################################################
###                                                                        ###
###        Electronic paper (Acta Crystallographica Section E)             ###
###                                                                        ###
##############################################################################
#                                                                            #
# This CIF contains the data in a paper accepted for publication in Acta     #
# Crystallographica Section E. It conforms to the requirements of Notes      #
# for Authors for Section E, and has been peer reviewed under the auspices   #
# of the IUCr Commission on Journals.                                        #
#                                                                            #
# Full details of the Crystallographic Information File format               #
# are given in the paper "The Crystallographic Information File (CIF):       #
# a New Standard Archive File for Crystallography" by S. R. Hall, F. H.      #
# Allen and I. D. Brown [Acta Cryst. (1991), A47, 655-685].                  #
#                                                                            #
# The current version of the core CIF dictionary is obtainable from          #
# ftp://ftp.iucr.org/pub/cif_core.dic. The current version number is 2.4.    #
#                                                                            #
# Software is freely available for graphical display of the structure(s) in  #
# this CIF.  For information consult the CIF home page http://www.iucr.org/  #
# cif/home.html                                                              #
#                                                                            #
# This file may be used for bona fide research purposes within the           #
# scientific community so long as proper attribution is given to the journal # 
# article from which it was obtained.                                        #
#                                                                            #
##############################################################################
                                             
data_global
_audit_creation_method     'by CrystalStructure 4.0'
_journal_date_recd_electronic     2010-03-11
_journal_date_accepted     2010-03-12
_journal_name_full     'Acta Crystallographica, Section E'
_journal_year     2010
_journal_volume     66
_journal_issue      4
_journal_page_first     m418
_journal_page_last     m418
_journal_paper_category     QM
_journal_coeditor_code     JH2136
_publ_contact_author_name     'Alexandra M Z Slawin'
loop_
    _publ_contact_author_address
;
Department of Chemistry
University of St Andrews
St Andrews
Scotland
KY16 9ST
;
_publ_contact_author_email     'amzs@st-and.ac.uk'
_publ_contact_author_fax     '44-1334-463384'
_publ_contact_author_phone     '44-1334-463861'
_publ_section_title
;
(Disulfur dinitrido)triphenylantimony(V)
;
loop_
    _publ_author_name
    _publ_author_footnote
    _publ_author_address
    'Slawin, Alexandra M. Z.' .
;
Department of Chemistry
University of St Andrews
St Andrews KY16 9ST
Scotland
;
    'Waddell, Paul G.' .
;
Department of Chemistry
University of St Andrews
St Andrews KY16 9ST
Scotland
;
    'Woollins, J. Derek' .
;
Department of Chemistry
University of St Andrews
St Andrews KY16 9ST
Scotland
;
data_I
_chemical_name_systematic
;
(Disulfur dinitrido)triphenylantimony(V)
;
_chemical_formula_moiety     'C18 H15 N2 S2 Sb'
_chemical_formula_sum     'C18 H15 N2 S2 Sb'
_chemical_formula_iupac     '[Sb (C6 H5)3 (N2 S2)]'
_chemical_formula_weight     445.20
_chemical_melting_point     ?
_symmetry_cell_setting     monoclinic
_symmetry_space_group_name_H-M     'C 2/c'
_symmetry_space_group_name_Hall     '-C 2yc'
loop_
    _symmetry_equiv_pos_site_id
    _symmetry_equiv_pos_as_xyz
    1 '+X,+Y,+Z'
    2 '-X,+Y,1/2-Z'
    3 '-X,-Y,-Z'
    4 '+X,-Y,1/2+Z'
    5 '1/2+X,1/2+Y,+Z'
    6 '1/2-X,1/2+Y,1/2-Z'
    7 '1/2-X,1/2-Y,-Z'
    8 '1/2+X,1/2-Y,1/2+Z'
_cell_length_a     16.997(3)
_cell_length_b     11.587(2)
_cell_length_c     18.166(3)
_cell_angle_alpha     90.0000
_cell_angle_beta     99.732(7)
_cell_angle_gamma     90.0000
_cell_volume     3526.3(11)
_cell_formula_units_Z     8
_cell_measurement_reflns_used     1987
_cell_measurement_theta_min     2.14
_cell_measurement_theta_max     25.35
_cell_measurement_temperature     93
_exptl_crystal_description     prism
_exptl_crystal_colour     yellow
_exptl_crystal_size_max     0.08
_exptl_crystal_size_mid     0.05
_exptl_crystal_size_min     0.05
_exptl_crystal_density_diffrn     1.677
_exptl_crystal_density_meas     ?
_exptl_crystal_density_method     'not measured'
_exptl_crystal_F_000     1760.00
_exptl_absorpt_coefficient_mu     1.799
_exptl_absorpt_correction_type     multi-scan
_exptl_absorpt_process_details     '(ABSCOR; Higashi, 1995)'
_exptl_absorpt_correction_T_min     0.741
_exptl_absorpt_correction_T_max     0.914
_diffrn_ambient_temperature     93
_diffrn_radiation_type     'Mo K\a'
_diffrn_radiation_wavelength     0.71070
_diffrn_measurement_device_type     'Rigaku Mercury70 CCD'
_diffrn_measurement_method     \w
_diffrn_reflns_number     11155
_diffrn_reflns_av_R_equivalents     0.0525
_diffrn_reflns_theta_max     25.35
_diffrn_reflns_theta_full     25.00
_diffrn_measured_fraction_theta_max     0.956
_diffrn_measured_fraction_theta_full     0.996
_diffrn_reflns_limit_h_min     -20
_diffrn_reflns_limit_h_max     19
_diffrn_reflns_limit_k_min     -8
_diffrn_reflns_limit_k_max     13
_diffrn_reflns_limit_l_min     -21
_diffrn_reflns_limit_l_max     16
_diffrn_standards_number     0
_diffrn_standards_interval_count     .
_diffrn_standards_decay_%     ?
_refine_special_details
;
Refinement was performed using all reflections. The weighted <i>R</i>-factor
(wR) and goodness of fit (<i>S</i>) are based on <i>F</i>^2^. <i>R</i>-factor
(gt) are based on <i>F</i>. The threshold expression of <i>F</i>^2^ > 2.0
\s(<i>F</i>^2^) is used only for calculating <i>R</i>-factor (gt).
;
_reflns_number_total     3094
_reflns_number_gt     2826
_reflns_threshold_expression     F^2^>2\s(F^2^)
_refine_ls_structure_factor_coef     Fsqd
_refine_ls_R_factor_gt     0.0506
_refine_ls_wR_factor_ref     0.1128
_refine_ls_goodness_of_fit_ref     1.371
_refine_ls_number_reflns     3094
_refine_ls_number_parameters     208
_refine_ls_number_restraints     0
_refine_ls_hydrogen_treatment     constr
_refine_ls_weighting_scheme     calc
_refine_ls_weighting_details
           'w = 1/[\s^2^(Fo^2^)+(0.0236P)^2^+20.1000P] where P=(Fo^2^+2Fc^2^)/3'
_atom_sites_solution_hydrogens     geom
_atom_sites_solution_primary     direct
_atom_sites_solution_secondary     difmap
_refine_ls_shift/su_max     0.002
_refine_diff_density_max     3.380
_refine_diff_density_min     -1.670
_refine_ls_extinction_method     none
_refine_ls_extinction_coef     ?
loop_
    _atom_type_symbol
    _atom_type_description
    _atom_type_scat_dispersion_real
    _atom_type_scat_dispersion_imag
    _atom_type_scat_source
    'C' 'C' 0.003 0.002
;
International Tables for Crystallography
(1992, Vol. C, Tables 4.2.6.8 and 6.1.1.4)
;
    'H' 'H' 0.000 0.000
;
International Tables for Crystallography
(1992, Vol. C, Table 6.1.1.4)
;
    'N' 'N' 0.006 0.003
;
International Tables for Crystallography
(1992, Vol. C, Tables 4.2.6.8 and 6.1.1.4)
;
    'S' 'S' 0.125 0.123
;
International Tables for Crystallography
(1992, Vol. C, Tables 4.2.6.8 and 6.1.1.4)
;
    'Sb' 'Sb' -0.587 1.546
;
International Tables for Crystallography
(1992, Vol. C, Tables 4.2.6.8 and 6.1.1.4)
;
_computing_data_collection     'SCXMini (Rigaku, 2006)'
_computing_cell_refinement     'SCXMini (Rigaku, 2006)'
_computing_data_reduction     'SCXMini (Rigaku, 2006)'
_computing_structure_solution     'SHELXS97 (Sheldrick, 2008)'
_computing_structure_refinement     'SHELXL97 (Sheldrick, 2008)'
_computing_molecular_graphics     'CrystalStructure (Rigaku, 2009)'
_computing_publication_material     'CrystalStructure (Rigaku, 2009)'
loop_
    _atom_site_type_symbol
    _atom_site_label
    _atom_site_fract_x
    _atom_site_fract_y
    _atom_site_fract_z
    _atom_site_U_iso_or_equiv
    _atom_site_adp_type
    _atom_site_calc_flag
    _atom_site_refinement_flags
    _atom_site_occupancy
    _atom_site_disorder_assembly
    _atom_site_disorder_group
    Sb Sb(1) 0.22035(2) 0.02024(4) 0.064344(19) 0.0189 Uani d . 1.00 . .
    S S(1) 0.39390(10) 0.02791(16) 0.16524(9) 0.0317 Uani d . 1.00 . .
    S S(2) 0.34568(10) 0.05730(17) 0.01298(9) 0.0326 Uani d . 1.00 . .
    N N(1) 0.3060(3) 0.0161(5) 0.1682(3) 0.0320 Uani d . 1.00 . .
    N N(2) 0.4187(4) 0.0478(6) 0.0857(3) 0.0402 Uani d . 1.00 . .
    C C(1) 0.1547(4) 0.1472(5) 0.1125(3) 0.0176 Uani d . 1.00 . .
    C C(2) 0.1924(4) 0.2490(5) 0.1401(3) 0.0187 Uani d . 1.00 . .
    C C(3) 0.1493(4) 0.3314(6) 0.1715(3) 0.0245 Uani d . 1.00 . .
    C C(4) 0.0709(4) 0.3115(6) 0.1773(3) 0.0283 Uani d . 1.00 . .
    C C(5) 0.0330(4) 0.2102(6) 0.1503(3) 0.0299 Uani d . 1.00 . .
    C C(6) 0.0750(4) 0.1279(6) 0.1179(3) 0.0242 Uani d . 1.00 . .
    C C(7) 0.1724(4) -0.1403(5) 0.0867(3) 0.0210 Uani d . 1.00 . .
    C C(8) 0.1975(4) -0.1975(6) 0.1561(4) 0.0266 Uani d . 1.00 . .
    C C(9) 0.1631(4) -0.2976(6) 0.1714(4) 0.0327 Uani d . 1.00 . .
    C C(10) 0.1015(4) -0.3454(6) 0.1208(4) 0.0312 Uani d . 1.00 . .
    C C(11) 0.0752(4) -0.2915(6) 0.0538(4) 0.0319 Uani d . 1.00 . .
    C C(12) 0.1128(4) -0.1908(5) 0.0364(3) 0.0223 Uani d . 1.00 . .
    C C(13) 0.1639(4) 0.0371(5) -0.0517(3) 0.0192 Uani d . 1.00 . .
    C C(14) 0.1094(4) 0.1244(5) -0.0747(3) 0.0202 Uani d . 1.00 . .
    C C(15) 0.0780(4) 0.1359(6) -0.1512(3) 0.0266 Uani d . 1.00 . .
    C C(16) 0.1023(4) 0.0618(6) -0.2029(3) 0.0271 Uani d . 1.00 . .
    C C(17) 0.1570(4) -0.0245(6) -0.1798(3) 0.0295 Uani d . 1.00 . .
    C C(18) 0.1880(4) -0.0367(6) -0.1046(3) 0.0257 Uani d . 1.00 . .
    H H(2) 0.2471 0.2616 0.1374 0.022 Uiso calc R 1.00 . .
    H H(3) 0.1740 0.4020 0.1890 0.029 Uiso calc R 1.00 . .
    H H(4) 0.0423 0.3678 0.2002 0.034 Uiso calc R 1.00 . .
    H H(5) -0.0214 0.1976 0.1540 0.036 Uiso calc R 1.00 . .
    H H(6) 0.0496 0.0583 0.0992 0.029 Uiso calc R 1.00 . .
    H H(8) 0.2388 -0.1649 0.1919 0.032 Uiso calc R 1.00 . .
    H H(9) 0.1813 -0.3358 0.2174 0.039 Uiso calc R 1.00 . .
    H H(10) 0.0774 -0.4155 0.1325 0.037 Uiso calc R 1.00 . .
    H H(11) 0.0319 -0.3226 0.0197 0.038 Uiso calc R 1.00 . .
    H H(12) 0.0970 -0.1563 -0.0113 0.027 Uiso calc R 1.00 . .
    H H(14) 0.0934 0.1758 -0.0393 0.024 Uiso calc R 1.00 . .
    H H(15) 0.0400 0.1946 -0.1674 0.032 Uiso calc R 1.00 . .
    H H(16) 0.0813 0.0705 -0.2545 0.033 Uiso calc R 1.00 . .
    H H(17) 0.1734 -0.0753 -0.2154 0.035 Uiso calc R 1.00 . .
    H H(18) 0.2259 -0.0957 -0.0889 0.031 Uiso calc R 1.00 . .
loop_
    _atom_site_aniso_label
    _atom_site_aniso_U_11
    _atom_site_aniso_U_22
    _atom_site_aniso_U_33
    _atom_site_aniso_U_12
    _atom_site_aniso_U_13
    _atom_site_aniso_U_23
    Sb(1) 0.0204 0.0206 0.0152 0.0039 0.0013 -0.0005
    S(1) 0.0231 0.0360 0.0332 -0.0013 -0.0035 0.0030
    S(2) 0.0245 0.0462 0.0280 -0.0055 0.0072 0.0023
    N(1) 0.0291 0.0398 0.0255 -0.0014 0.0001 0.0023
    N(2) 0.0266 0.0576 0.0363 -0.0008 0.0053 0.0008
    C(1) 0.0186 0.0233 0.0114 0.0019 0.0040 0.0012
    C(2) 0.0136 0.0234 0.0201 -0.0021 0.0057 0.0017
    C(3) 0.0273 0.0242 0.0207 0.0028 0.0004 -0.0023
    C(4) 0.0345 0.0328 0.0179 0.0122 0.0050 -0.0038
    C(5) 0.0143 0.0493 0.0275 0.0021 0.0077 -0.0031
    C(6) 0.0216 0.0289 0.0230 -0.0016 0.0062 -0.0022
    C(7) 0.0199 0.0203 0.0240 0.0014 0.0072 0.0010
    C(8) 0.0213 0.0191 0.0362 0.0045 -0.0043 -0.0004
    C(9) 0.0301 0.0348 0.0339 0.0066 0.0076 0.0102
    C(10) 0.0240 0.0273 0.0458 0.0019 0.0160 0.0052
    C(11) 0.0248 0.0270 0.0446 -0.0052 0.0075 -0.0039
    C(12) 0.0307 0.0186 0.0167 -0.0061 0.0010 0.0043
    C(13) 0.0203 0.0188 0.0180 -0.0018 0.0017 0.0019
    C(14) 0.0174 0.0243 0.0184 -0.0010 0.0014 0.0010
    C(15) 0.0213 0.0313 0.0255 0.0030 -0.0013 0.0053
    C(16) 0.0246 0.0411 0.0141 -0.0056 -0.0009 0.0033
    C(17) 0.0236 0.0429 0.0220 -0.0054 0.0037 -0.0067
    C(18) 0.0235 0.0358 0.0178 0.0051 0.0029 -0.0016
_geom_special_details
;
ENTER SPECIAL DETAILS OF THE MOLECULAR GEOMETRY
;
loop_
    _geom_bond_atom_site_label_1
    _geom_bond_atom_site_label_2
    _geom_bond_site_symmetry_2
    _geom_bond_distance
    _geom_bond_publ_flag
    Sb1 C7 . 2.098(6) y
    Sb1 C1 . 2.123(6) y
    Sb1 C13 . 2.172(5) y
    Sb1 N1 . 2.180(5) y
    Sb1 S2 . 2.5030(17) y
    S1 N1 . 1.510(6) y
    S1 N2 . 1.589(6) y
    S2 N2 . 1.656(6) y
    C1 C6 . 1.392(8) ?
    C1 C2 . 1.395(8) ?
    C2 C3 . 1.383(8) ?
    C2 H2 . 0.9500 ?
    C3 C4 . 1.374(9) ?
    C3 H3 . 0.9500 ?
    C4 C5 . 1.388(10) ?
    C4 H4 . 0.9500 ?
    C5 C6 . 1.382(9) ?
    C5 H5 . 0.9500 ?
    C6 H6 . 0.9500 ?
    C7 C12 . 1.375(9) ?
    C7 C8 . 1.425(8) ?
    C8 C9 . 1.350(9) ?
    C8 H8 . 0.9500 ?
    C9 C10 . 1.387(10) ?
    C9 H9 . 0.9500 ?
    C10 C11 . 1.375(9) ?
    C10 H10 . 0.9500 ?
    C11 C12 . 1.392(9) ?
    C11 H11 . 0.9500 ?
    C12 H12 . 0.9500 ?
    C13 C14 . 1.387(8) ?
    C13 C18 . 1.398(8) ?
    C14 C15 . 1.407(8) ?
    C14 H14 . 0.9500 ?
    C15 C16 . 1.387(9) ?
    C15 H15 . 0.9500 ?
    C16 C17 . 1.381(10) ?
    C16 H16 . 0.9500 ?
    C17 C18 . 1.385(8) ?
    C17 H17 . 0.9500 ?
    C18 H18 . 0.9500 ?
loop_
    _geom_angle_atom_site_label_1
    _geom_angle_atom_site_label_2
    _geom_angle_atom_site_label_3
    _geom_angle_site_symmetry_1
    _geom_angle_site_symmetry_3
    _geom_angle
    _geom_angle_publ_flag
    C7 Sb1 C1 . . 106.6(2) ?
    C7 Sb1 C13 . . 98.3(2) ?
    C1 Sb1 C13 . . 99.3(2) ?
    C7 Sb1 N1 . . 92.2(2) ?
    C1 Sb1 N1 . . 88.8(2) ?
    C13 Sb1 N1 . . 164.3(2) ?
    C7 Sb1 S2 . . 127.40(17) ?
    C1 Sb1 S2 . . 125.09(17) ?
    C13 Sb1 S2 . . 83.53(16) ?
    N1 Sb1 S2 . . 80.79(15) ?
    N1 S1 N2 . . 117.5(3) ?
    N2 S2 Sb1 . . 105.2(2) ?
    S1 N1 Sb1 . . 119.2(3) ?
    S1 N2 S2 . . 117.1(4) ?
    C6 C1 C2 . . 120.3(5) ?
    C6 C1 Sb1 . . 120.2(4) ?
    C2 C1 Sb1 . . 119.5(4) ?
    C3 C2 C1 . . 119.2(6) ?
    C3 C2 H2 . . 120.4 ?
    C1 C2 H2 . . 120.4 ?
    C4 C3 C2 . . 120.3(6) ?
    C4 C3 H3 . . 119.8 ?
    C2 C3 H3 . . 119.8 ?
    C3 C4 C5 . . 120.9(6) ?
    C3 C4 H4 . . 119.6 ?
    C5 C4 H4 . . 119.6 ?
    C6 C5 C4 . . 119.5(6) ?
    C6 C5 H5 . . 120.3 ?
    C4 C5 H5 . . 120.3 ?
    C5 C6 C1 . . 119.8(6) ?
    C5 C6 H6 . . 120.1 ?
    C1 C6 H6 . . 120.1 ?
    C12 C7 C8 . . 117.8(6) ?
    C12 C7 Sb1 . . 121.0(4) ?
    C8 C7 Sb1 . . 121.1(5) ?
    C9 C8 C7 . . 120.5(6) ?
    C9 C8 H8 . . 119.8 ?
    C7 C8 H8 . . 119.8 ?
    C8 C9 C10 . . 120.8(6) ?
    C8 C9 H9 . . 119.6 ?
    C10 C9 H9 . . 119.6 ?
    C11 C10 C9 . . 120.1(7) ?
    C11 C10 H10 . . 120.0 ?
    C9 C10 H10 . . 120.0 ?
    C10 C11 C12 . . 119.3(6) ?
    C10 C11 H11 . . 120.3 ?
    C12 C11 H11 . . 120.3 ?
    C7 C12 C11 . . 121.4(6) ?
    C7 C12 H12 . . 119.3 ?
    C11 C12 H12 . . 119.3 ?
    C14 C13 C18 . . 119.8(5) ?
    C14 C13 Sb1 . . 121.4(4) ?
    C18 C13 Sb1 . . 118.7(4) ?
    C13 C14 C15 . . 119.3(6) ?
    C13 C14 H14 . . 120.4 ?
    C15 C14 H14 . . 120.4 ?
    C16 C15 C14 . . 120.2(6) ?
    C16 C15 H15 . . 119.9 ?
    C14 C15 H15 . . 119.9 ?
    C17 C16 C15 . . 120.3(5) ?
    C17 C16 H16 . . 119.8 ?
    C15 C16 H16 . . 119.8 ?
    C16 C17 C18 . . 119.8(6) ?
    C16 C17 H17 . . 120.1 ?
    C18 C17 H17 . . 120.1 ?
    C17 C18 C13 . . 120.6(6) ?
    C17 C18 H18 . . 119.7 ?
    C13 C18 H18 . . 119.7 ?
loop_
    _geom_torsion_atom_site_label_1
    _geom_torsion_atom_site_label_2
    _geom_torsion_atom_site_label_3
    _geom_torsion_atom_site_label_4
    _geom_torsion_site_symmetry_1
    _geom_torsion_site_symmetry_2
    _geom_torsion_site_symmetry_3
    _geom_torsion_site_symmetry_4
    _geom_torsion
    _geom_torsion_publ_flag
    C7 Sb1 S2 N2 . . . . -81.8(3) ?
    C1 Sb1 S2 N2 . . . . 85.8(3) ?
    C13 Sb1 S2 N2 . . . . -177.4(3) ?
    N1 Sb1 S2 N2 . . . . 3.8(3) ?
    N2 S1 N1 Sb1 . . . . 2.4(5) ?
    C7 Sb1 N1 S1 . . . . 124.0(4) ?
    C1 Sb1 N1 S1 . . . . -129.4(4) ?
    C13 Sb1 N1 S1 . . . . -8.1(11) ?
    S2 Sb1 N1 S1 . . . . -3.6(3) ?
    N1 S1 N2 S2 . . . . 1.6(6) ?
    Sb1 S2 N2 S1 . . . . -3.9(5) ?
    C7 Sb1 C1 C6 . . . . -30.4(5) ?
    C13 Sb1 C1 C6 . . . . 71.2(5) ?
    N1 Sb1 C1 C6 . . . . -122.3(5) ?
    S2 Sb1 C1 C6 . . . . 159.8(4) ?
    C7 Sb1 C1 C2 . . . . 148.3(4) ?
    C13 Sb1 C1 C2 . . . . -110.0(4) ?
    N1 Sb1 C1 C2 . . . . 56.4(4) ?
    S2 Sb1 C1 C2 . . . . -21.5(5) ?
    C6 C1 C2 C3 . . . . -1.2(8) ?
    Sb1 C1 C2 C3 . . . . -180.0(4) ?
    C1 C2 C3 C4 . . . . 1.9(9) ?
    C2 C3 C4 C5 . . . . -1.7(9) ?
    C3 C4 C5 C6 . . . . 0.8(9) ?
    C4 C5 C6 C1 . . . . -0.1(9) ?
    C2 C1 C6 C5 . . . . 0.3(9) ?
    Sb1 C1 C6 C5 . . . . 179.1(4) ?
    C1 Sb1 C7 C12 . . . . 93.0(5) ?
    C13 Sb1 C7 C12 . . . . -9.4(6) ?
    N1 Sb1 C7 C12 . . . . -177.6(5) ?
    S2 Sb1 C7 C12 . . . . -97.6(5) ?
    C1 Sb1 C7 C8 . . . . -83.7(5) ?
    C13 Sb1 C7 C8 . . . . 174.0(5) ?
    N1 Sb1 C7 C8 . . . . 5.7(5) ?
    S2 Sb1 C7 C8 . . . . 85.8(5) ?
    C12 C7 C8 C9 . . . . -0.4(9) ?
    Sb1 C7 C8 C9 . . . . 176.4(5) ?
    C7 C8 C9 C10 . . . . -1.5(10) ?
    C8 C9 C10 C11 . . . . 0.7(10) ?
    C9 C10 C11 C12 . . . . 2.1(10) ?
    C8 C7 C12 C11 . . . . 3.2(10) ?
    Sb1 C7 C12 C11 . . . . -173.6(5) ?
    C10 C11 C12 C7 . . . . -4.1(10) ?
    C7 Sb1 C13 C14 . . . . 115.8(5) ?
    C1 Sb1 C13 C14 . . . . 7.3(5) ?
    N1 Sb1 C13 C14 . . . . -112.8(8) ?
    S2 Sb1 C13 C14 . . . . -117.3(5) ?
    C7 Sb1 C13 C18 . . . . -69.1(5) ?
    C1 Sb1 C13 C18 . . . . -177.6(5) ?
    N1 Sb1 C13 C18 . . . . 62.3(10) ?
    S2 Sb1 C13 C18 . . . . 57.9(5) ?
    C18 C13 C14 C15 . . . . 1.2(9) ?
    Sb1 C13 C14 C15 . . . . 176.2(4) ?
    C13 C14 C15 C16 . . . . -1.0(9) ?
    C14 C15 C16 C17 . . . . 0.6(10) ?
    C15 C16 C17 C18 . . . . -0.3(10) ?
    C16 C17 C18 C13 . . . . 0.5(10) ?
    C14 C13 C18 C17 . . . . -0.9(10) ?
    Sb1 C13 C18 C17 . . . . -176.1(5) ?
