# Supplementary material for: (Disulfur dinitrido)triphenyl­anti­mony(V)
Source: Acta Crystallogr Sect E Struct Rep Online. 2010 Mar 17;66(Pt 4):m418. doi: 10.1107/S1600536810009487 (PMC2983911; doi:10.1107/S1600536810009487)
Supplement: Supplementary file 2 [file e-66-0m418-Isup2.hkl]

# 
# h,k,l, Fc-squared, Fo-squared, sigma(Fo-squared) and status flag 
# 
data_I
_shelx_title '  _pwdw3' 
_shelx_refln_list_code          4 
_shelx_F_calc_maximum      576.06 
_exptl_crystal_F_000      1760.00 
_reflns_d_resolution_high  0.8411 
 
loop_ 
 _symmetry_equiv_pos_as_xyz 
 'x, y, z' 
 '-x, y, -z+1/2' 
 'x+1/2, y+1/2, z' 
 '-x+1/2, y+1/2, -z+1/2' 
 '-x, -y, -z' 
 'x, -y, z-1/2' 
 '-x+1/2, -y+1/2, -z' 
 'x+1/2, -y+1/2, z-1/2' 
 
_cell_length_a    16.9975 
_cell_length_b    11.5872 
_cell_length_c    18.1656 
_cell_angle_alpha  90.000 
_cell_angle_beta   99.732 
_cell_angle_gamma  90.000 
 
_shelx_F_squared_multiplier     1.000 
 
loop_ 
 _refln_index_h 
 _refln_index_k 
 _refln_index_l 
 _refln_F_squared_calc 
 _refln_F_squared_meas 
 _refln_F_squared_sigma 
 _refln_observed_status 
   2   0   0   165200.84   174833.75   2892.40 o 
   4   0   0    35815.02    36559.89    738.69 o 
   6   0   0    12086.34     9817.26    343.60 o 
   8   0   0     7848.08    11684.42    907.01 o 
  10   0   0    12955.50    13149.98    824.19 o 
  12   0   0      667.77      869.53    166.86 o 
  14   0   0    12510.50    12270.84   1151.16 o 
  16   0   0    47610.69    49809.07   1641.64 o 
  18   0   0    19016.62    23181.94   2546.43 o 
   1   1   0      702.23     1532.09    161.71 o 
   3   1   0    27537.29    32782.36    463.04 o 
   5   1   0   121100.97   123872.40   2208.41 o 
   7   1   0    88327.26    93962.08   1615.38 o 
   9   1   0    47447.26    49784.52   1017.30 o 
  11   1   0    38431.24    37105.54   1139.37 o 
  13   1   0    13311.01    12411.15   1605.07 o 
  15   1   0     1629.22     1829.75    271.10 o 
  17   1   0      444.47     1014.95    223.99 o 
  19   1   0       77.30      172.13    134.63 o 
   0   2   0   221556.14   204591.30   3412.41 o 
   2   2   0   157398.41   171843.86   5498.92 o 
   4   2   0     6560.00     7387.05    204.75 o 
   6   2   0     9995.77     8934.37    872.34 o 
   8   2   0     3138.36     1974.47    255.36 o 
  10   2   0     7990.90     8134.50    324.07 o 
  12   2   0     7210.00     7282.78    448.26 o 
  14   2   0    14467.90    13263.76    856.28 o 
  16   2   0    33544.68    33411.15   1942.27 o 
  18   2   0    24175.03    21282.69   1862.28 o 
   1   3   0     4585.51     4805.09    298.54 o 
   3   3   0    12163.83    13060.69    519.82 o 
   5   3   0    80704.73    83487.66   1447.99 o 
   7   3   0    45681.61    46343.03   1032.44 o 
   9   3   0    23111.59    22091.52    687.26 o 
  11   3   0    40510.57    39933.49   1438.30 o 
  13   3   0    24176.38    23032.97   1368.16 o 
  15   3   0      775.60      785.66    234.17 o 
  17   3   0        0.35      171.67    127.26 o 
  19   3   0      709.94      246.80    140.54 o 
   0   4   0   121388.52   123651.73   9822.82 o 
   2   4   0    99300.50   101368.38   3036.81 o 
   4   4   0    40660.11    44751.65    988.69 o 
   6   4   0     2923.01     2596.52    314.92 o 
   8   4   0        5.28      255.69     68.53 o 
  10   4   0     9657.06     8535.95    435.63 o 
  12   4   0    18697.83    18121.20    959.32 o 
  14   4   0     7795.22     8917.14    776.64 o 
  16   4   0    12465.09    14006.88   1202.29 o 
  18   4   0     8359.56     8280.75    829.63 o 
   1   5   0     1121.07     1713.98    230.66 o 
   3   5   0     9593.83     9530.80    360.75 o 
   5   5   0    74241.83    80133.73   1547.76 o 
   7   5   0    17655.46    18478.67    541.71 o 
   9   5   0    23187.17    24008.23    774.58 o 
  11   5   0    30639.60    29525.79   1395.60 o 
  13   5   0     4372.46     4209.51    454.94 o 
  15   5   0     1193.84     1821.62    497.41 o 
  17   5   0      513.65      377.67    175.99 o 
   0   6   0    89894.87    92811.42   2508.64 o 
   2   6   0    28841.97    30065.04    692.22 o 
   4   6   0     5132.46     4636.34    278.17 o 
   6   6   0     7533.73     6684.27    482.84 o 
   8   6   0      203.67      192.00     85.84 o 
  10   6   0     5426.17     4544.28    612.28 o 
  12   6   0     5784.77     4200.98    448.81 o 
  14   6   0     6164.30     4798.12    619.66 o 
  16   6   0     9340.66     8623.63    872.95 o 
   1   7   0     4097.78     4347.11    324.45 o 
   3   7   0    16635.94    15383.84    540.48 o 
   5   7   0    10909.02     9838.32    491.33 o 
   7   7   0    10153.96     8852.90    337.21 o 
   9   7   0      483.16      599.20    173.70 o 
  11   7   0     8138.56     7183.15    636.86 o 
  13   7   0    23993.94    25623.05   1314.97 o 
  15   7   0      219.81      415.08    263.19 o 
   0   8   0     3270.92     2838.01    491.43 o 
   2   8   0    11472.64    11605.00    519.03 o 
   4   8   0    12213.44    11789.94    642.04 o 
   6   8   0     4367.51     4672.41    757.39 o 
   8   8   0      134.18      355.05    150.82 o 
  10   8   0     5338.01     4902.33    552.67 o 
  12   8   0     4532.00     3574.52    654.48 o 
  14   8   0     1805.53     1066.80    293.97 o 
  16   8   0      669.90      386.87    213.61 o 
   1   9   0     2682.23     3657.16    857.03 o 
   3   9   0     4025.63     3977.68    536.82 o 
   5   9   0     1893.12     1839.91    363.84 o 
   7   9   0     1718.23     1806.64    324.28 o 
   9   9   0     2562.99     2286.87    563.48 o 
  11   9   0     4178.80     4077.44    550.67 o 
  13   9   0     2654.44     3287.09    423.47 o 
   0  10   0       43.38      917.88    384.99 o 
   2  10   0      578.01      854.00    201.86 o 
   4  10   0     6829.41     6976.46    704.20 o 
   6  10   0     1818.53     1916.41    652.33 o 
   8  10   0       64.47      106.12    104.89 o 
  10  10   0     1273.53      691.31    265.10 o 
  12  10   0     4392.84     3100.25    433.02 o 
   1  11   0       54.39       91.44    172.85 o 
   3  11   0       43.71      217.65    151.21 o 
   5  11   0       42.26      118.58     91.62 o 
   7  11   0      225.26      107.92    109.76 o 
   9  11   0     2691.63     2244.73    404.93 o 
  11  11   0      690.22      634.58    261.30 o 
   0  12   0     3511.59     3827.45    709.90 o 
   2  12   0      293.23      191.11    116.48 o 
   4  12   0      981.97      780.34    457.08 o 
   6  12   0      161.44      209.81    176.22 o 
   8  12   0       12.00       73.38     90.08 o 
   1  13   0        2.01      -45.32    169.21 o 
   3  13   0      213.39      224.71    159.03 o 
   5  13   0      357.44      327.97    187.46 o 
 -19   1   1      145.88      639.43    264.36 o 
 -17   1   1       40.61     1037.76    264.62 o 
 -15   1   1      826.64     1338.57    260.11 o 
 -13   1   1     1648.58     1873.17    773.54 o 
 -11   1   1     1082.18     1121.82    193.01 o 
  -9   1   1     3583.97     3977.24    440.77 o 
  -7   1   1       10.70      516.61    382.51 o 
  -5   1   1     3444.61     3293.62    668.10 o 
  -3   1   1     1898.05     2408.35    159.92 o 
  -1   1   1     9157.50     8613.50    146.43 o 
   1   1   1     4982.20     4588.72    194.60 o 
   3   1   1     3868.87     4930.78    285.79 o 
   5   1   1     8280.96     8282.94    486.03 o 
   7   1   1      456.09      923.22    150.06 o 
   9   1   1       44.67      358.35    162.72 o 
  11   1   1     5236.91     5863.07    814.51 o 
  13   1   1        5.94      279.58    187.71 o 
  15   1   1     3655.06     3367.48    384.19 o 
  17   1   1     1262.68      898.78    270.84 o 
  19   1   1      391.31      174.23    121.69 o 
 -18   2   1       79.52      169.21    144.89 o 
 -16   2   1      591.09      787.89    277.19 o 
 -14   2   1      283.07      831.36    313.67 o 
 -12   2   1      496.68      760.77    236.39 o 
 -10   2   1     2783.30     3357.51    389.20 o 
  -8   2   1    14402.49    13786.90    832.39 o 
  -6   2   1     4338.87     3398.87    206.93 o 
  -4   2   1     4158.59     4177.71    169.40 o 
  -2   2   1      908.47     1087.11    166.69 o 
   0   2   1     2672.29     2451.85    240.64 o 
   2   2   1      517.10      801.57    102.42 o 
   4   2   1     9000.59     8577.71    385.64 o 
   6   2   1     4943.64     4702.67    462.85 o 
   8   2   1     9945.07     9630.54    622.81 o 
  10   2   1     4011.66     3711.48    356.24 o 
  12   2   1     1309.52     1822.47    380.32 o 
  14   2   1      485.13      439.59    272.37 o 
  16   2   1     1194.66     1378.11   1028.77 o 
  18   2   1      554.52      728.46    227.42 o 
 -19   3   1     1922.20     2080.98    340.20 o 
 -17   3   1     6333.53     7701.58    986.83 o 
 -15   3   1     6612.98     7375.11    724.31 o 
 -13   3   1     6687.41     6380.72    510.74 o 
 -11   3   1      971.62     1468.15    228.62 o 
  -9   3   1      273.08      422.79    173.32 o 
  -7   3   1     3074.04     5124.30    619.21 o 
  -5   3   1    14522.09    13880.66   1000.33 o 
  -3   3   1     6059.22     6553.74    323.70 o 
  -1   3   1   113543.23   120363.16   4189.80 o 
   1   3   1    25258.78    22156.29    882.99 o 
   3   3   1      612.50      814.03     97.63 o 
   5   3   1    11329.68    11079.02    267.34 o 
   7   3   1     4657.23     5148.25    409.72 o 
   9   3   1      188.30      491.79     79.47 o 
  11   3   1     6282.29     5921.43    677.67 o 
  13   3   1      357.79      348.44    219.61 o 
  15   3   1    10888.42    12257.61    775.99 o 
  17   3   1     5387.14     6164.47    571.88 o 
  19   3   1     1266.65     1188.32    263.95 o 
 -18   4   1       60.30       98.33    131.91 o 
 -16   4   1      452.83      811.84    404.11 o 
 -14   4   1     1693.02     1792.03    306.06 o 
 -12   4   1      537.40     1195.48    487.93 o 
 -10   4   1     8340.32     9174.49    371.19 o 
  -8   4   1    16525.01    16703.02    518.40 o 
  -6   4   1    27977.01    25799.56   1155.00 o 
  -4   4   1     8603.00     8662.56    428.78 o 
  -2   4   1      318.64     1172.62    299.17 o 
   0   4   1    26094.76    24467.03    609.20 o 
   2   4   1    25777.56    24448.04    648.15 o 
   4   4   1     5687.26     5800.08    431.20 o 
   6   4   1     5992.22     5872.10    525.90 o 
   8   4   1    24503.33    24823.11    667.38 o 
  10   4   1    25522.73    25355.01    969.30 o 
  12   4   1     4897.31     5443.92    491.33 o 
  14   4   1      703.54     1379.69    328.43 o 
  16   4   1     1240.69     2134.49    365.50 o 
  18   4   1     1728.01     1797.29    305.29 o 
 -17   5   1    13322.82    16636.91   1381.69 o 
 -15   5   1     5982.43     8090.04    938.12 o 
 -13   5   1     1736.64     2266.87    311.25 o 
 -11   5   1     5961.31     6037.91    622.97 o 
  -9   5   1      482.18      593.58    167.79 o 
  -7   5   1     1202.99     1812.98    201.75 o 
  -5   5   1    10845.25     9849.93    882.90 o 
  -3   5   1     6339.37     6409.25    311.31 o 
  -1   5   1    87165.62    81470.20   2082.49 o 
   1   5   1    45732.04    43161.92   1291.01 o 
   3   5   1    13842.79    13305.93    368.92 o 
   5   5   1    22047.91    22216.90    500.56 o 
   7   5   1     8600.97     8835.74    371.63 o 
   9   5   1      858.08     1324.64    240.32 o 
  11   5   1       21.46      792.32    174.77 o 
  13   5   1      220.78      497.00    220.36 o 
  15   5   1     6437.07     8873.16   1689.64 o 
  17   5   1     9551.38    11378.86   1035.56 o 
 -16   6   1      390.05      380.07    134.63 o 
 -14   6   1     2755.77     3142.36    566.28 o 
 -12   6   1     5555.80     6650.50    923.86 o 
 -10   6   1     7416.10     8581.97    568.83 o 
  -8   6   1    12179.15    13024.86    563.16 o 
  -6   6   1    43116.11    43727.38   1235.45 o 
  -4   6   1    14045.91    12444.03    400.93 o 
  -2   6   1       62.41      541.41    101.19 o 
   0   6   1    26956.98    24815.83    958.39 o 
   2   6   1    15508.80    15466.82    539.76 o 
   4   6   1     9156.62     8154.85    399.32 o 
   6   6   1    26705.52    26742.26    840.67 o 
   8   6   1     7802.07     7513.21    509.98 o 
  10   6   1    21797.13    23708.08   1193.89 o 
  12   6   1    12168.72    12605.19    981.13 o 
  14   6   1     1807.94     2557.83    402.22 o 
  16   6   1     5712.26     6817.87    682.64 o 
 -17   7   1     9924.31    10292.65    739.07 o 
 -15   7   1    12360.46    14987.52   1240.29 o 
 -13   7   1    19355.37    20790.97   1311.14 o 
 -11   7   1     8631.89     8162.89    723.97 o 
  -9   7   1      162.76      239.52    118.88 o 
  -7   7   1       60.24      245.22     94.50 o 
  -5   7   1      159.58      298.19     68.62 o 
  -3   7   1    13379.45    12667.00    752.73 o 
  -1   7   1    46390.59    43441.07   1169.77 o 
   1   7   1    24891.49    22180.79    677.43 o 
   3   7   1    13584.65    13328.19    501.15 o 
   5   7   1    20714.40    21131.83    688.65 o 
   7   7   1     5173.30     6206.43    436.37 o 
   9   7   1      714.54     1566.38    301.21 o 
  11   7   1     4587.15     4693.73    828.06 o 
  13   7   1       29.32      109.60     99.93 o 
  15   7   1    12207.89    13571.83   1299.89 o 
 -16   8   1      175.35      253.79    122.29 o 
 -14   8   1     1934.75     2400.58    430.59 o 
 -12   8   1     4189.03     5093.90    667.47 o 
 -10   8   1     4091.69     5086.21    535.82 o 
  -8   8   1    22568.01    23510.78   1416.15 o 
  -6   8   1    35263.40    35600.57   3181.91 o 
  -4   8   1    14745.82    12739.07    583.58 o 
  -2   8   1     8377.68     8043.71    496.53 o 
   0   8   1    15678.07    15798.40    564.50 o 
   2   8   1     3422.21     3960.65    321.75 o 
   4   8   1    10482.05     8900.65    888.88 o 
   6   8   1     6643.06     5831.22    548.17 o 
   8   8   1    12561.94    14138.18    822.33 o 
  10   8   1    35058.75    41383.86   2119.05 o 
  12   8   1    19022.98    21903.67   1224.59 o 
  14   8   1     3891.54     5579.09    583.45 o 
 -15   9   1     5660.54     7242.80    855.62 o 
 -13   9   1    13675.46    16503.87   1839.46 o 
 -11   9   1    14388.10    15372.74    926.64 o 
  -9   9   1     2556.65     2250.94    316.76 o 
  -7   9   1      619.67     1358.12    275.25 o 
  -5   9   1      356.10      874.45    311.05 o 
  -3   9   1     1826.13     2298.02    377.74 o 
  -1   9   1    48845.84    50775.20   2227.00 o 
   1   9   1    34608.50    34136.21   1587.41 o 
   3   9   1    19685.74    20047.49   1080.42 o 
   5   9   1    35602.15    41070.90   2340.31 o 
   7   9   1    13498.51    14725.38    868.27 o 
   9   9   1      123.77      170.46    129.94 o 
  11   9   1       59.84      112.54    107.50 o 
  13   9   1      640.35      485.59    252.82 o 
 -12  10   1     6872.97     9269.76   1949.03 o 
 -10  10   1     4410.32     6067.42    693.76 o 
  -8  10   1    13638.50    15924.68    931.78 o 
  -6  10   1    24558.53    26637.01   2771.08 o 
  -4  10   1    10410.40     9738.32    825.53 o 
  -2  10   1    16810.00    16503.35    951.59 o 
   0  10   1    16534.95    17008.70   2176.45 o 
   2  10   1      295.08      490.24    136.03 o 
   4  10   1     5877.73     5309.75    799.02 o 
   6  10   1     6186.16     5082.92    551.61 o 
   8  10   1     9830.34     9575.07    679.52 o 
  10  10   1    17027.94    19040.95   1443.90 o 
  12  10   1    18762.37    21864.45   1783.77 o 
 -11  11   1    15540.00    16767.43   1785.81 o 
  -9  11   1     2767.19     2489.45    428.61 o 
  -7  11   1      163.61      223.90    148.93 o 
  -5  11   1     3640.26     4533.22    595.35 o 
  -3  11   1    11163.71    13082.96    955.19 o 
  -1  11   1    14260.68    14039.96    971.04 o 
   1  11   1    11424.38    11032.03    816.94 o 
   3  11   1     8290.98     9611.93    780.26 o 
   5  11   1    20445.44    23124.33   1298.62 o 
   7  11   1    12876.87    16208.00   1266.42 o 
   9  11   1      303.43      719.98    183.09 o 
  11  11   1      471.86      343.91    173.22 o 
  -8  12   1     6098.68     6299.35    630.08 o 
  -6  12   1    17159.23    17472.00   1425.99 o 
  -4  12   1    15519.52    16099.34   1357.97 o 
  -2  12   1     6022.54     7149.09    747.41 o 
   0  12   1     4775.43     4638.72    468.73 o 
   2  12   1      399.65      567.61    207.41 o 
   4  12   1     6672.89     6496.40    634.68 o 
   6  12   1     5940.71     4924.64    516.24 o 
   8  12   1     2889.19     2808.69    389.92 o 
  -5  13   1      412.08      965.01    255.31 o 
  -3  13   1     3307.78     3587.72    444.43 o 
  -1  13   1     8176.79     7804.39    795.58 o 
   1  13   1    13586.34    13993.94   1213.40 o 
   3  13   1    19330.81    22531.19   2737.42 o 
   5  13   1    11696.05    12283.99   1284.04 o 
 -20   0   2     1641.64     1711.72    423.27 o 
 -18   0   2     7973.18    10263.22   1359.98 o 
 -16   0   2    12068.47    13148.62   1193.43 o 
 -14   0   2    41465.45    42603.88   3366.90 o 
 -12   0   2    49525.57    49361.76   2476.80 o 
 -10   0   2    14130.16    14075.82    593.13 o 
  -8   0   2     5168.08     6470.00    495.84 o 
  -6   0   2    69469.63    80506.51   2253.00 o 
  -4   0   2    10671.54    13642.33    437.40 o 
  -2   0   2    25804.13    25098.25    723.37 o 
   0   0   2    87778.21    88480.00   2161.93 o 
   4   0   2    95237.23    98113.13   3003.72 o 
   6   0   2   110712.07   114811.53   4850.84 o 
   8   0   2    15456.40    14435.01    539.90 o 
  10   0   2    26390.82    23968.93   1394.15 o 
  12   0   2    16883.38    15635.32   1026.07 o 
  14   0   2     6280.94     6327.86    690.39 o 
  16   0   2    20169.40    21157.59   1859.86 o 
  18   0   2     9525.01     8809.26   1217.56 o 
 -19   1   2     9204.25     8437.38    779.60 o 
 -17   1   2     4448.38     3939.33    524.54 o 
 -15   1   2     3794.60     3949.52    413.22 o 
 -13   1   2     7298.90     8693.44    550.01 o 
 -11   1   2       54.18      343.29     79.05 o 
  -9   1   2    36548.50    33905.68    779.04 o 
  -7   1   2   109052.85   100497.37   2830.76 o 
  -5   1   2   122864.40   126042.82   1600.90 o 
  -3   1   2    95368.84   104068.19   2424.36 o 
  -1   1   2   109285.42   109503.51   2629.42 o 
   1   1   2    67115.08    67442.80    741.71 o 
   3   1   2     2454.19     2525.39    110.56 o 
   5   1   2      300.96      721.38     98.05 o 
   7   1   2    19586.49    22896.25    696.84 o 
   9   1   2    75497.01    77273.52   1716.31 o 
  11   1   2    44833.09    47799.57   1323.77 o 
  13   1   2    10109.69    10556.44    659.45 o 
  15   1   2    18769.27    17471.47   1879.26 o 
  17   1   2    20553.99    19609.86   1467.20 o 
  19   1   2     1952.77     1858.94    299.11 o 
 -18   2   2     5279.03     5487.18    588.45 o 
 -16   2   2    15393.29    14720.94    985.33 o 
 -14   2   2    38678.02    38398.70   2162.98 o 
 -12   2   2    53934.04    53004.55   2171.87 o 
 -10   2   2    23538.83    26615.78    696.61 o 
  -8   2   2    32572.00    39296.20    817.29 o 
  -6   2   2    42183.02    44808.50    723.43 o 
  -4   2   2    11302.82    11999.86    258.26 o 
  -2   2   2   331839.75   333280.06   4179.51 o 
   0   2   2    75400.02    77257.37   1176.43 o 
   2   2   2      258.54      745.64    105.26 o 
   4   2   2    69448.82    68335.39   1512.52 o 
   6   2   2    22907.92    20068.09    421.16 o 
   8   2   2    16656.92    16568.03    557.31 o 
  10   2   2    56955.15    55719.23   1522.01 o 
  12   2   2    16280.70    14683.48    726.33 o 
  14   2   2     7836.72     7568.69    535.64 o 
  16   2   2    13664.77    12491.92    793.90 o 
  18   2   2     3274.50     2649.67    317.55 o 
 -19   3   2     6212.75     4817.68    562.95 o 
 -17   3   2     9616.34     9528.62    901.62 o 
 -15   3   2     5729.68     5710.27    550.26 o 
 -13   3   2     2142.16     2806.90    381.87 o 
 -11   3   2        7.79      146.67     39.38 o 
  -9   3   2    16223.62    15448.31    559.32 o 
  -7   3   2   166177.42   162904.38  12613.97 o 
  -5   3   2   125184.02   125139.66   1856.21 o 
  -3   3   2     3588.42     4140.14    170.94 o 
  -1   3   2    66443.83    61033.55    966.91 o 
   1   3   2    77094.77    75147.22    990.26 o 
   3   3   2       41.71      190.67     39.33 o 
   5   3   2      821.77     1741.14    154.88 o 
   7   3   2     4183.89     5129.13    314.96 o 
   9   3   2    62716.55    58204.64   3149.85 o 
  11   3   2    35893.30    34102.43   1227.55 o 
  13   3   2    10422.80    10747.59    560.86 o 
  15   3   2    13796.24    14036.48    708.97 o 
  17   3   2    10975.92    11839.04   1006.89 o 
 -18   4   2     2916.90     3571.88    597.22 o 
 -16   4   2     5085.74     5408.28    681.54 o 
 -14   4   2    20547.12    19544.13   1428.92 o 
 -12   4   2    26770.09    25497.47   1232.12 o 
 -10   4   2    24963.31    24429.44    808.17 o 
  -8   4   2    25629.49    26624.69    597.24 o 
  -6   4   2    17548.34    18466.91    436.51 o 
  -4   4   2     4017.68     3837.51    228.42 o 
  -2   4   2    46855.59    46614.14    774.34 o 
   0   4   2    19420.93    19142.28    679.90 o 
   2   4   2    10642.34    12020.25    296.75 o 
   4   4   2    58174.68    56729.55   1465.29 o 
   6   4   2    70623.71    75606.53   1583.58 o 
   8   4   2    21920.40    22573.60    557.65 o 
  10   4   2    21820.42    19772.07    773.89 o 
  12   4   2     2358.61     2392.90    367.49 o 
  14   4   2     9624.58     9820.08    917.32 o 
  16   4   2     8095.75     8273.52    842.83 o 
  18   4   2     2288.01     1982.96    329.01 o 
 -17   5   2     6585.75     5765.52    561.14 o 
 -15   5   2       19.36      171.39     97.39 o 
 -13   5   2       30.37      141.64    102.81 o 
 -11   5   2     5498.06     5356.24    397.25 o 
  -9   5   2     8407.44     8082.65    340.36 o 
  -7   5   2    37993.49    37559.01   1067.40 o 
  -5   5   2    40121.61    39826.73   2282.57 o 
  -3   5   2    75751.21    82205.23   1932.23 o 
  -1   5   2    63099.12    64161.33   1239.79 o 
   1   5   2    13388.99    13572.50    629.28 o 
   3   5   2      120.49      253.11     91.44 o 
   5   5   2      286.59      644.33     87.46 o 
   7   5   2     1004.92     1235.31    146.36 o 
   9   5   2    24813.10    24137.75    951.80 o 
  11   5   2    50064.22    47790.05   3269.92 o 
  13   5   2    12956.21    11301.64    702.00 o 
  15   5   2     6534.94     6680.25   1439.00 o 
  17   5   2     6916.16     7925.45   1607.66 o 
 -18   6   2      663.82     1117.19    262.02 o 
 -16   6   2     2431.18     2492.48    434.53 o 
 -14   6   2    11510.02    12286.24    884.00 o 
 -12   6   2    29084.14    28545.42   1418.78 o 
 -10   6   2    22745.58    21967.70   1096.60 o 
  -8   6   2     5775.90     5369.40    433.17 o 
  -6   6   2       16.71      119.90     56.73 o 
  -4   6   2      760.78      992.13    129.33 o 
  -2   6   2      885.01     1345.28    209.03 o 
   0   6   2     6597.13     7020.72    877.82 o 
   2   6   2    28315.93    31622.94    723.10 o 
   4   6   2    37384.39    35963.59    772.76 o 
   6   6   2    24640.40    24656.32    852.00 o 
   8   6   2     8539.25     7956.85    477.27 o 
  10   6   2      784.15     1223.11    344.23 o 
  12   6   2      935.90     1082.07    245.60 o 
  14   6   2      310.20      937.57    267.69 o 
  16   6   2     1632.55     1075.38    248.02 o 
 -17   7   2     5556.05     4034.85    482.18 o 
 -15   7   2      443.55      173.78    130.27 o 
 -13   7   2       50.38      203.64    140.93 o 
 -11   7   2     1439.93     1687.08    372.48 o 
  -9   7   2     1191.06     1756.81    332.24 o 
  -7   7   2     6549.16     7173.52    462.08 o 
  -5   7   2    12519.01    12013.02    550.55 o 
  -3   7   2    41043.07    41648.00   1195.46 o 
  -1   7   2    42980.45    42582.25   1259.36 o 
   1   7   2     2479.00     2603.43    243.32 o 
   3   7   2      153.67      375.67    111.23 o 
   5   7   2     1294.98     1745.32    284.01 o 
   7   7   2     4239.15     3724.24    467.04 o 
   9   7   2     7914.25     6880.62    586.28 o 
  11   7   2     3786.18     3071.13    407.32 o 
  13   7   2     8474.78     8472.36   1203.87 o 
  15   7   2     6091.30     6083.10    623.96 o 
 -16   8   2      576.77      446.20    184.21 o 
 -14   8   2     3046.22     3075.20    519.17 o 
 -12   8   2     9012.04     8520.77   1262.87 o 
 -10   8   2     7264.39     6194.87    594.85 o 
  -8   8   2     2988.81     3044.90    550.09 o 
  -6   8   2      375.88      593.58    243.21 o 
  -4   8   2       78.44      377.64     78.02 o 
  -2   8   2     1775.70     2076.52    321.25 o 
   0   8   2     1590.22     1771.89    228.68 o 
   2   8   2     5256.14     5346.19    385.24 o 
   4   8   2    21989.28    23028.19   2236.77 o 
   6   8   2    15760.71    17186.67    964.61 o 
   8   8   2     2341.97     2341.05    378.12 o 
  10   8   2       72.77      220.70    143.18 o 
  12   8   2       68.52      168.81    169.73 o 
  14   8   2        1.51       60.30     81.30 o 
 -15   9   2      157.80      -19.50    116.65 o 
 -13   9   2        0.81      114.27    103.27 o 
 -11   9   2       47.88      127.81     97.29 o 
  -9   9   2      310.01      502.28    199.90 o 
  -7   9   2      590.61      831.54    268.61 o 
  -5   9   2     5162.24     5311.37    539.24 o 
  -3   9   2    11432.20    11389.14    687.50 o 
  -1   9   2     8590.58     7505.32    605.30 o 
   1   9   2     1457.11     1461.09    258.68 o 
   3   9   2      237.76      521.82    247.99 o 
   5   9   2      150.79      264.43    142.33 o 
   7   9   2      700.92      469.28    155.82 o 
   9   9   2     3004.64     2541.67    431.67 o 
  11   9   2     5199.66     4631.27    490.52 o 
  13   9   2     2881.66     3148.43    383.44 o 
 -12  10   2     3306.96     2944.60    391.65 o 
 -10  10   2     4460.01     3485.08    502.72 o 
  -8  10   2      775.83      442.61    191.64 o 
  -6  10   2      391.26      776.60    255.92 o 
  -4  10   2      919.23     1412.94    383.63 o 
  -2  10   2      534.20      771.95    312.89 o 
   0  10   2        2.15      285.38    220.30 o 
   2  10   2     1756.85     1435.38    293.49 o 
   4  10   2     1175.63     1243.69    324.40 o 
   6  10   2     8531.16     8407.86   1028.92 o 
   8  10   2     2996.45     2750.37    456.57 o 
  10  10   2      823.31      758.34    285.05 o 
  12  10   2      578.28      221.50    187.34 o 
 -11  11   2      288.75       64.53    160.95 o 
  -9  11   2      134.29      142.13    115.33 o 
  -7  11   2      217.65      407.75    243.38 o 
  -5  11   2      181.79      386.72    172.92 o 
  -3  11   2     2327.17     2342.54    371.24 o 
  -1  11   2     1010.32      888.82    277.53 o 
   1  11   2       53.80      282.76    134.64 o 
   3  11   2      147.60      285.42    191.51 o 
   5  11   2       74.32      217.82    160.73 o 
   7  11   2       99.94       42.14    126.36 o 
   9  11   2      789.65      202.04    188.35 o 
  11  11   2     2446.42     1834.73    313.37 o 
  -8  12   2      331.17      111.53     83.33 o 
  -6  12   2      593.51      915.35    204.88 o 
  -4  12   2       11.25      155.16    103.61 o 
  -2  12   2     1177.32     1188.60    612.43 o 
   0  12   2      349.36      400.09    281.07 o 
   2  12   2      725.61      645.16    250.31 o 
   4  12   2      771.82      594.26    195.30 o 
   6  12   2      115.65      464.45    198.97 o 
   8  12   2      152.90      344.59    149.29 o 
  -5  13   2       42.10      276.56    153.97 o 
  -3  13   2        5.29      115.62    126.01 o 
  -1  13   2      460.66      631.94    213.27 o 
   1  13   2      125.00      206.18    167.85 o 
   3  13   2      373.16      484.40    193.65 o 
   5  13   2     1110.48      634.01    212.14 o 
 -19   1   3      128.63      200.98    140.64 o 
 -17   1   3      439.01     1005.28    243.43 o 
 -15   1   3       21.44     1333.74    296.98 o 
 -13   1   3      150.89      816.34    313.85 o 
 -11   1   3     1771.27     2261.33    160.09 o 
  -9   1   3       23.56      220.15     81.01 o 
  -7   1   3     1669.51     2092.95    454.50 o 
  -5   1   3    43344.11    44704.21    594.16 o 
  -3   1   3    31814.34    34480.21    991.04 o 
  -1   1   3     1963.22     2179.58    158.91 o 
   1   1   3     9709.70    10012.76    313.81 o 
   3   1   3    21491.36    19913.98    990.51 o 
   5   1   3      378.66      460.10     78.41 o 
   7   1   3        2.15       39.39     36.66 o 
   9   1   3     1066.01     1626.92    213.06 o 
  11   1   3     2642.68     2934.86    320.85 o 
  13   1   3      179.40      429.32    137.73 o 
  15   1   3      141.33      566.31    243.29 o 
  17   1   3     1590.90     1419.74    452.98 o 
  19   1   3        7.30      -46.27    137.17 o 
 -18   2   3      203.22      327.67    137.69 o 
 -16   2   3     1894.91     2152.83    334.30 o 
 -14   2   3    10599.07    10183.22    813.98 o 
 -12   2   3      280.83      297.17    112.00 o 
 -10   2   3     1437.70     2307.45    195.18 o 
  -8   2   3     1465.69     2581.80    261.77 o 
  -6   2   3    22933.49    21623.29   1124.69 o 
  -4   2   3    11142.95    12451.25    293.13 o 
  -2   2   3      968.08     1290.41    184.80 o 
   0   2   3    28340.61    32577.83   1349.32 o 
   2   2   3     5418.08     4988.09    155.83 o 
   4   2   3       20.99      197.32     59.04 o 
   6   2   3      575.85      627.28     75.18 o 
   8   2   3     4575.66     4648.10    438.94 o 
  10   2   3     1182.98     1902.91    421.72 o 
  12   2   3       77.73      106.40     87.44 o 
  14   2   3     1132.09     1507.88    297.86 o 
  16   2   3     3052.00     3968.49    543.84 o 
  18   2   3      329.44      717.07    219.73 o 
 -19   3   3        0.05      174.06    118.77 o 
 -17   3   3      761.73     1287.99    264.44 o 
 -15   3   3     2418.77     3673.58    439.63 o 
 -13   3   3     4962.08     6438.50    716.25 o 
 -11   3   3      765.19     1216.99    112.01 o 
  -9   3   3     1889.39     2068.19    148.88 o 
  -7   3   3    39629.20    37045.40    861.06 o 
  -5   3   3     8923.76     7234.57    486.85 o 
  -3   3   3     2248.38     2681.02    187.16 o 
  -1   3   3     8900.98     8833.02    289.73 o 
   1   3   3     7680.87     6593.39    412.92 o 
   3   3   3     5856.75     5469.60    188.89 o 
   5   3   3     1745.09     1786.44    201.38 o 
   7   3   3     1813.55     2097.18    144.65 o 
   9   3   3    22965.83    22477.53   1095.14 o 
  11   3   3    13614.34    14559.71    509.92 o 
  13   3   3       93.72      212.06     70.40 o 
  15   3   3     1789.42     1989.84    249.17 o 
  17   3   3      133.32      368.16    204.80 o 
 -18   4   3     1816.82     2268.99    335.42 o 
 -16   4   3       40.78       79.87    122.74 o 
 -14   4   3     2453.89     2883.07    445.80 o 
 -12   4   3    10859.17    10066.85    664.66 o 
 -10   4   3      301.45      742.00    145.17 o 
  -8   4   3     8205.48     9180.87    447.18 o 
  -6   4   3     9240.30     9623.11    506.52 o 
  -4   4   3     6648.04     6855.05    268.29 o 
  -2   4   3    29202.71    26914.97    652.75 o 
   0   4   3    37145.04    35256.85    558.58 o 
   2   4   3    13494.36    11570.69    274.75 o 
   4   4   3     4321.44     4310.29    223.12 o 
   6   4   3     1945.25     2592.88    242.83 o 
   8   4   3     5552.61     4279.44    245.95 o 
  10   4   3    12675.43    12842.75    729.47 o 
  12   4   3       41.97       92.71     52.38 o 
  14   4   3     2652.21     3463.02    274.72 o 
  16   4   3    11997.14    15558.79   1254.15 o 
  18   4   3     2821.63     2957.11    538.54 o 
 -17   5   3     2882.98     2921.15    483.86 o 
 -15   5   3    22100.36    22156.62   1085.18 o 
 -13   5   3     2319.07     3396.10    286.72 o 
 -11   5   3     2328.19     1814.61    202.05 o 
  -9   5   3    10914.24    11927.91    375.48 o 
  -7   5   3    49100.39    46776.66   1129.60 o 
  -5   5   3    27666.03    24503.87    706.74 o 
  -3   5   3     1812.06     2032.45    171.90 o 
  -1   5   3     3704.82     4426.11    336.37 o 
   1   5   3    15951.80    14729.83    376.34 o 
   3   5   3    17280.95    14931.33    347.91 o 
   5   5   3     5647.16     5137.51    259.69 o 
   7   5   3     4860.28     5136.09    241.15 o 
   9   5   3    45713.30    47889.94   1623.62 o 
  11   5   3    32165.50    32287.00   2110.61 o 
  13   5   3     2220.16     1950.09    199.48 o 
  15   5   3     3575.78     3429.83    605.48 o 
  17   5   3       13.13       95.24    107.02 o 
 -18   6   3     1940.27     2770.12    385.83 o 
 -16   6   3     5003.20     5712.42    586.23 o 
 -14   6   3     4490.58     5464.94    659.93 o 
 -12   6   3     3409.34     3414.13    451.52 o 
 -10   6   3     1608.18     1505.02    318.26 o 
  -8   6   3    20192.88    20965.58    820.80 o 
  -6   6   3    24648.09    25034.02    846.93 o 
  -4   6   3    11125.20    10970.92    317.35 o 
  -2   6   3    47190.86    47911.25   1003.76 o 
   0   6   3    48747.62    47226.21   1144.06 o 
   2   6   3     3199.56     2554.52    206.31 o 
   4   6   3    10456.70     9132.95    292.29 o 
   6   6   3      700.36      717.27    149.27 o 
   8   6   3    20659.51    18502.81    630.50 o 
  10   6   3     3719.56     3580.88    561.60 o 
  12   6   3     2235.41     2129.67    297.01 o 
  14   6   3     4192.42     4694.00    571.99 o 
  16   6   3     4876.98     6223.49    559.12 o 
 -17   7   3      885.20      842.36    276.05 o 
 -15   7   3     9411.51    11244.22    989.97 o 
 -13   7   3     7772.53     9444.93    741.49 o 
 -11   7   3     5866.45     7330.95    655.08 o 
  -9   7   3    19176.74    21266.21   1087.02 o 
  -7   7   3    40004.33    38899.95   1025.91 o 
  -5   7   3    19529.45    17916.42    537.73 o 
  -3   7   3     2383.14     2848.83    342.20 o 
  -1   7   3     5908.59     6536.17    338.66 o 
   1   7   3     5860.79     5004.90    275.19 o 
   3   7   3    37115.41    35919.25   1038.50 o 
   5   7   3    20774.78    20018.63    696.71 o 
   7   7   3     4024.59     4714.50    416.10 o 
   9   7   3    21882.32    24589.99   1478.20 o 
  11   7   3    21547.60    22089.29   1264.96 o 
  13   7   3       31.02      314.43    171.85 o 
  15   7   3      512.35      401.15    175.02 o 
 -16   8   3     1973.28     3049.87    450.40 o 
 -14   8   3     3068.29     4137.91    742.96 o 
 -12   8   3     5980.07     5520.55    728.51 o 
 -10   8   3      222.40      403.42    153.60 o 
  -8   8   3     6216.79     6630.91    377.54 o 
  -6   8   3    12176.16    13377.93    778.96 o 
  -4   8   3    25497.09    25267.89    743.28 o 
  -2   8   3    54600.04    56771.11   2016.40 o 
   0   8   3    30974.33    29698.60   1117.62 o 
   2   8   3     6488.15     6182.80    431.19 o 
   4   8   3     3246.82     4171.03    403.21 o 
   6   8   3     2135.23     2772.87    300.02 o 
   8   8   3      708.20      481.88    153.61 o 
  10   8   3    10738.60    10658.27    738.52 o 
  12   8   3     4630.90     5025.63    593.76 o 
  14   8   3    10920.11    14893.07   1279.55 o 
 -15   9   3     2238.11     2957.78    395.04 o 
 -13   9   3    12323.14    12843.17   1123.62 o 
 -11   9   3    10807.45    14037.87   1027.15 o 
  -9   9   3     8919.86    10117.09    706.86 o 
  -7   9   3    20670.38    20278.33   1477.38 o 
  -5   9   3     6556.43     5760.43    482.77 o 
  -3   9   3      641.12      770.51    247.94 o 
  -1   9   3      158.85      217.85    118.16 o 
   1   9   3     1949.16     1817.87    332.37 o 
   3   9   3    18810.91    16686.55   1096.57 o 
   5   9   3    28472.87    29169.26   1446.25 o 
   7   9   3    21860.63    22572.47   1276.92 o 
   9   9   3    24388.01    27627.31   1668.23 o 
  11   9   3    13104.58    13199.08   1067.23 o 
  13   9   3      815.48     1425.80    273.80 o 
 -12  10   3     5683.33     5382.38    498.15 o 
 -10  10   3      264.16      492.67    194.91 o 
  -8  10   3     4173.92     5020.84    634.62 o 
  -6  10   3     7370.71     7943.95    744.58 o 
  -4  10   3    30254.79    32028.94   1781.31 o 
  -2  10   3    39705.63    40867.25   3600.82 o 
   0  10   3    19039.50    19236.33   1064.26 o 
   2  10   3     3694.66     3962.75    449.81 o 
   4  10   3     4947.57     4661.62    380.81 o 
   6  10   3     3843.64     4145.23    565.46 o 
   8  10   3     3587.14     3026.92    568.68 o 
  10  10   3     6806.90     6627.88    643.61 o 
  12  10   3     3744.95     3764.79    479.20 o 
 -11  11   3     9321.13    10127.11   1122.80 o 
  -9  11   3    12519.08    14173.39   1317.84 o 
  -7  11   3    19391.13    20566.12   1550.29 o 
  -5  11   3     9095.13     8260.50   1179.83 o 
  -3  11   3      725.78     1003.24    287.58 o 
  -1  11   3      718.91      866.23    259.99 o 
   1  11   3     3099.08     2858.56    439.51 o 
   3  11   3    21808.15    22641.42   1189.78 o 
   5  11   3    15297.23    15568.01    964.94 o 
   7  11   3     8271.72    10460.33    944.31 o 
   9  11   3    10446.57    12170.72   1053.76 o 
  11  11   3     7814.78     8910.67    988.92 o 
  -8  12   3     1842.76     2510.92    383.13 o 
  -6  12   3     5494.25     6537.29   1190.20 o 
  -4  12   3    20281.20    22998.70   3500.39 o 
  -2  12   3    39158.56    45255.36   1620.39 o 
   0  12   3    10272.82     9722.71    937.31 o 
   2  12   3     1144.28     1280.88    290.47 o 
   4  12   3     4472.73     5409.19    571.80 o 
   6  12   3      354.67      890.00    193.02 o 
   8  12   3     2131.43     1571.43    321.32 o 
  -5  13   3      870.22      597.32    214.60 o 
  -3  13   3     1184.73      655.73    243.65 o 
  -1  13   3      403.73      516.90    176.09 o 
   1  13   3     1026.84      918.33    248.99 o 
   3  13   3     9250.32     9354.89   2218.53 o 
   5  13   3    19815.02    20375.36   1587.82 o 
 -20   0   4     7206.41     6760.60    852.14 o 
 -18   0   4       11.04      166.91    172.94 o 
 -16   0   4     6424.91     6697.77    866.25 o 
 -14   0   4    13432.81    13116.63   1250.68 o 
 -12   0   4     7659.81     7206.46    656.61 o 
 -10   0   4    21626.80    20864.77    781.83 o 
  -8   0   4    78697.14    72768.94   1815.62 o 
  -6   0   4    81328.70    76985.43   1440.14 o 
  -4   0   4    19453.21    18456.80    344.56 o 
  -2   0   4    24299.15    24871.24    354.87 o 
   0   0   4    95930.00    97860.90   1162.66 o 
   2   0   4    21168.11    19129.34    380.02 o 
   4   0   4    18822.93    19047.18    945.63 o 
   6   0   4    15879.75    16443.43   1019.30 o 
   8   0   4   179475.23   187395.06   5262.95 o 
  10   0   4   112916.44    92813.28  13886.02 o 
  12   0   4    10676.45     9073.65    743.96 o 
  14   0   4     1965.79     2180.03    436.39 o 
  16   0   4     1558.22     2272.89    515.14 o 
  18   0   4     1943.22     1706.78    398.99 o 
 -19   1   4    10619.31    11797.95   1021.70 o 
 -17   1   4    10064.90    10353.56    673.28 o 
 -15   1   4    40979.36    34956.45   7286.10 o 
 -13   1   4    53706.30    53381.01   2944.71 o 
 -11   1   4     1659.69     2128.23    245.39 o 
  -9   1   4    12627.50    11974.70    646.80 o 
  -7   1   4     5905.70     4554.96    162.65 o 
  -5   1   4     2328.23     1933.31    134.04 o 
  -3   1   4    26483.67    22786.96    281.76 o 
  -1   1   4   100626.58    98103.99   1318.90 o 
   1   1   4   131044.83   133262.75   1240.04 o 
   3   1   4    98688.86    90183.15   1145.61 o 
   5   1   4    74228.99    69708.55   1826.37 o 
   7   1   4      318.34      305.00     63.07 o 
   9   1   4     6697.85     8114.64    327.68 o 
  11   1   4     2028.16     1618.75    173.47 o 
  13   1   4     7221.06     6921.90    502.22 o 
  15   1   4    43950.37    44127.28   3507.67 o 
  17   1   4    19582.92    18781.39   1475.33 o 
 -18   2   4     5055.22     3615.34    505.39 o 
 -16   2   4     5720.72     5917.13    695.87 o 
 -14   2   4     7662.84     7534.24    387.02 o 
 -12   2   4     4702.48     4537.77    316.50 o 
 -10   2   4    27132.30    25665.39    666.63 o 
  -8   2   4    89894.88    95740.82   2319.82 o 
  -6   2   4   131152.45   133442.25   3913.43 o 
  -4   2   4    64089.11    67093.99   1049.11 o 
  -2   2   4    36202.88    36269.70    429.79 o 
   0   2   4     3412.79     3308.23    223.65 o 
   2   2   4    56628.13    53444.26   1004.13 o 
   4   2   4    50145.82    55030.78    817.47 o 
   6   2   4    17838.84    20075.43    394.52 o 
   8   2   4    65324.00    62695.88   1250.03 o 
  10   2   4    93365.05    88519.52   3168.75 o 
  12   2   4    12196.07    11353.04    651.46 o 
  14   2   4     1687.62     1592.64    265.83 o 
  16   2   4      459.22      769.98    204.90 o 
  18   2   4      964.28     1014.91    234.52 o 
 -19   3   4     3789.36     4201.36    422.12 o 
 -17   3   4    11065.47    10200.95   1649.70 o 
 -15   3   4    26715.45    25939.42   1388.68 o 
 -13   3   4    30271.09    29894.26   3195.91 o 
 -11   3   4    14494.45    15674.69    732.99 o 
  -9   3   4       36.91      382.38     61.18 o 
  -7   3   4    16131.76    15307.11    580.72 o 
  -5   3   4    46640.63    49140.20    801.76 o 
  -3   3   4    64888.52    65041.90    791.57 o 
  -1   3   4    61791.27    60198.49   1104.55 o 
   1   3   4    16156.19    16500.76    333.29 o 
   3   3   4    93772.30    95162.62   1305.42 o 
   5   3   4    52694.33    50533.69    748.22 o 
   7   3   4      588.88      572.06     61.69 o 
   9   3   4        9.42      480.91     80.70 o 
  11   3   4     2050.64     2466.59    243.85 o 
  13   3   4    15363.14    15002.64    880.28 o 
  15   3   4    22005.80    22271.82    875.36 o 
  17   3   4     9625.57     9315.75    855.69 o 
 -18   4   4     1382.45      998.47    236.88 o 
 -16   4   4     2495.40     2607.54    422.39 o 
 -14   4   4     8472.40     8139.77    691.64 o 
 -12   4   4     2332.69     2522.91    367.28 o 
 -10   4   4    29598.89    30723.62   1134.55 o 
  -8   4   4    63814.57    59691.93   1703.82 o 
  -6   4   4    18565.98    19714.76    446.66 o 
  -4   4   4    40126.72    42740.07   1063.03 o 
  -2   4   4    36341.17    37671.72    642.86 o 
   0   4   4       23.59      200.84     70.79 o 
   2   4   4     9173.02     8712.26    642.54 o 
   4   4   4     7352.34     7685.24    535.34 o 
   6   4   4    25407.36    28401.44   1385.61 o 
   8   4   4    62826.69    63113.58   1361.59 o 
  10   4   4    66109.38    68242.61   2548.50 o 
  12   4   4    17595.84    18790.75    654.43 o 
  14   4   4      423.85      799.57    158.36 o 
  16   4   4      571.29      997.09    261.75 o 
  18   4   4     1846.77     1270.76    274.24 o 
 -17   5   4     8197.10     7773.95    672.28 o 
 -15   5   4    10986.77     9212.82    806.20 o 
 -13   5   4    11199.22     9574.45    677.45 o 
 -11   5   4     3941.69     2893.17    280.83 o 
  -9   5   4      626.85      797.81    150.09 o 
  -7   5   4     1398.44     1893.11    146.91 o 
  -5   5   4      701.63      595.36     86.33 o 
  -3   5   4    53779.34    54657.10    976.83 o 
  -1   5   4    51217.61    53394.38    998.63 o 
   1   5   4    20467.93    20446.52    494.13 o 
   3   5   4    19529.98    17272.87    391.38 o 
   5   5   4    24166.99    23010.58    597.70 o 
   7   5   4     4466.24     4368.08    460.57 o 
   9   5   4      588.74      429.56    130.48 o 
  11   5   4      298.33      318.35    192.21 o 
  13   5   4    15922.27    14608.87    892.88 o 
  15   5   4    15464.14    14940.93   1176.95 o 
  17   5   4    11881.67    10830.13   1150.68 o 
 -18   6   4     2096.68     1232.72    269.59 o 
 -16   6   4      260.22      217.30    129.03 o 
 -14   6   4     1517.72     1055.72    617.39 o 
 -12   6   4     7995.04     6859.48    456.50 o 
 -10   6   4    19783.17    20184.95   1166.58 o 
  -8   6   4    26700.12    26121.13    863.72 o 
  -6   6   4    15045.37    15399.40    463.86 o 
  -4   6   4     6293.87     6549.30    290.46 o 
  -2   6   4    15373.32    15249.60    522.11 o 
   0   6   4     9026.93     8728.64    433.95 o 
   2   6   4     7761.51     7507.70    338.29 o 
   4   6   4    36348.61    36844.51    955.54 o 
   6   6   4    23792.79    24384.43    785.28 o 
   8   6   4    21641.21    20844.84   1148.92 o 
  10   6   4    11958.89    10682.19    698.36 o 
  12   6   4     1310.52     1071.21    251.81 o 
  14   6   4     2851.73     2858.97    440.23 o 
  16   6   4     3357.06     3315.76    401.66 o 
 -17   7   4     3923.35     3645.31    452.09 o 
 -15   7   4     6180.69     5226.50    544.63 o 
 -13   7   4    10861.62    10338.19    767.08 o 
 -11   7   4      346.67      441.08    181.72 o 
  -9   7   4      237.47      388.16    233.43 o 
  -7   7   4     1877.70     1837.00    324.75 o 
  -5   7   4    12515.14    10935.16    644.17 o 
  -3   7   4    24274.53    23731.92    826.16 o 
  -1   7   4    16627.76    17342.49    592.78 o 
   1   7   4    12952.11    14111.67    505.43 o 
   3   7   4    15282.33    16731.00    880.78 o 
   5   7   4     5562.35     5743.18    307.79 o 
   7   7   4      257.89      437.71     87.00 o 
   9   7   4      211.16      244.83    197.39 o 
  11   7   4      924.58      762.60    202.40 o 
  13   7   4     4137.18     3535.19    482.62 o 
  15   7   4    10024.00     8102.36    903.13 o 
 -16   8   4     1516.76      959.12    267.25 o 
 -14   8   4     1407.51     1617.16    322.97 o 
 -12   8   4    11763.69     9950.73   1786.39 o 
 -10   8   4     2001.78     2316.53    332.57 o 
  -8   8   4     2864.68     3490.76    250.17 o 
  -6   8   4    10173.40     9627.55    479.95 o 
  -4   8   4     3206.43     3118.46    276.39 o 
  -2   8   4    10286.19     9911.78    506.96 o 
   0   8   4     8112.21     8279.05    431.13 o 
   2   8   4     3709.04     3649.13    365.05 o 
   4   8   4    24223.74    26253.74   1389.04 o 
   6   8   4    14921.82    14186.34    731.41 o 
   8   8   4     3375.23     3139.22    400.68 o 
  10   8   4      769.17     1203.23    301.32 o 
  12   8   4     3057.77     2923.59    427.63 o 
  14   8   4     2494.99     2626.78    371.11 o 
 -15   9   4     1030.68      718.43    225.68 o 
 -13   9   4      737.37      700.76    235.43 o 
 -11   9   4      489.74       99.76     92.19 o 
  -9   9   4     1956.69     1526.29    277.52 o 
  -7   9   4     1770.44     1544.41    353.77 o 
  -5   9   4     5368.62     5493.99    557.19 o 
  -3   9   4    17193.08    18852.75   1394.43 o 
  -1   9   4     1063.36     1205.88    299.26 o 
   1   9   4     2775.67     2546.44    401.60 o 
   3   9   4     3600.58     2971.18    455.73 o 
   5   9   4      179.44      706.90    147.67 o 
   7   9   4     1651.42     2472.30    239.17 o 
   9   9   4      506.31      950.04    262.44 o 
  11   9   4     1754.45     1187.27    269.04 o 
  13   9   4     3585.18     2438.85    346.33 o 
 -12  10   4      571.35      595.75    195.78 o 
 -10  10   4     3469.88     3272.65    471.13 o 
  -8  10   4     2091.54     2028.16    402.08 o 
  -6  10   4      139.54      252.57    141.39 o 
  -4  10   4     2508.21     2074.83    278.29 o 
  -2  10   4      925.46      817.80    274.27 o 
   0  10   4       36.54      103.20     83.86 o 
   2  10   4      183.67      305.02    169.26 o 
   4  10   4      817.82      649.08    131.70 o 
   6  10   4     3634.25     3130.77    465.95 o 
   8  10   4     1008.27      902.66    182.09 o 
  10  10   4       31.77      309.64    182.57 o 
  12  10   4     1222.66     1311.12    388.15 o 
 -11  11   4      802.07      350.01    195.06 o 
  -9  11   4     1125.46      667.12    224.54 o 
  -7  11   4        6.73       89.10     81.47 o 
  -5  11   4       25.46      403.35    154.07 o 
  -3  11   4      730.48     1039.78    417.14 o 
  -1  11   4     3459.27     2807.81    452.77 o 
   1  11   4        5.36      138.08    120.97 o 
   3  11   4      696.50     1135.00    254.34 o 
   5  11   4       11.47      174.77    107.77 o 
   7  11   4      694.38      956.26    260.65 o 
   9  11   4      553.16      399.95    188.67 o 
  -8  12   4        6.42      132.83    132.95 o 
  -6  12   4        3.88       81.64    121.52 o 
  -4  12   4      378.33      291.87    205.43 o 
  -2  12   4      198.44      256.56    131.65 o 
   0  12   4       65.41      153.31     99.92 o 
   2  12   4      144.70      309.27    160.47 o 
   4  12   4      705.79      567.50    183.39 o 
   6  12   4     1033.19      623.68    218.75 o 
   8  12   4      300.94      482.14    223.84 o 
  -5  13   4      327.35      466.06    181.73 o 
  -3  13   4      242.58      314.20    243.03 o 
  -1  13   4       40.13      203.62    117.65 o 
   1  13   4      139.14      163.66    101.94 o 
   3  13   4       58.83      117.19    159.90 o 
 -19   1   5      604.91      721.01    158.21 o 
 -17   1   5      152.74      244.58    113.75 o 
 -15   1   5       10.40      828.07    212.43 o 
 -13   1   5       54.59      517.32    150.10 o 
 -11   1   5        9.54      557.46    126.33 o 
  -9   1   5     3416.38     3981.65    218.78 o 
  -7   1   5     2996.44     3388.77    187.08 o 
  -5   1   5     4316.36     4244.33    106.65 o 
  -3   1   5     1421.71     1426.34     66.23 o 
  -1   1   5    10372.96    10094.38    152.60 o 
   1   1   5    12627.28    13316.21    257.28 o 
   3   1   5      890.54     1078.38    220.11 o 
   5   1   5      286.07      860.30    137.21 o 
   7   1   5      988.31      945.57    112.36 o 
   9   1   5     3250.89     3676.55    317.85 o 
  11   1   5      598.12      854.77    137.64 o 
  13   1   5      368.72      693.98    192.87 o 
  15   1   5       57.18      794.53    312.25 o 
  17   1   5        5.30      248.40    147.87 o 
 -18   2   5     1913.22     1628.87    329.82 o 
 -16   2   5      276.22      919.79    268.97 o 
 -14   2   5    18102.10    19151.14   1278.26 o 
 -12   2   5     4422.73     5744.92    398.90 o 
 -10   2   5        1.49      490.27     80.22 o 
  -8   2   5     1581.47     2625.81    212.66 o 
  -6   2   5     4595.85     5011.60    336.37 o 
  -4   2   5     9510.90    10804.67    252.73 o 
  -2   2   5     4922.55     5018.04    219.19 o 
   0   2   5      519.00      371.30     63.48 o 
   2   2   5    47064.79    46274.92    629.31 o 
   4   2   5    11814.52    11434.85    345.67 o 
   6   2   5        5.24      183.48     41.30 o 
   8   2   5     1028.55     1448.70    125.99 o 
  10   2   5     2186.61     2542.71    269.69 o 
  12   2   5     1716.79     1631.33    328.53 o 
  14   2   5     3141.59     3454.80    306.03 o 
  16   2   5      617.08      846.88    144.78 o 
  18   2   5      402.79      766.01    195.90 o 
 -19   3   5      396.19     1081.74    347.04 o 
 -17   3   5      384.73      391.85    233.66 o 
 -15   3   5      234.11      734.62    162.05 o 
 -13   3   5     2939.20     2963.62    863.25 o 
 -11   3   5     1834.86     2327.55    221.50 o 
  -9   3   5    12414.52    13775.59    436.97 o 
  -7   3   5    35442.17    35596.14    701.23 o 
  -5   3   5    27540.11    25190.18    608.48 o 
  -3   3   5      195.45       45.35     24.79 o 
  -1   3   5        7.37      139.84     50.42 o 
   1   3   5     9403.69     8494.55    195.46 o 
   3   3   5      870.55      985.26     84.30 o 
   5   3   5     5241.64     5296.48    364.45 o 
   7   3   5     8809.79     8571.68    331.07 o 
   9   3   5    18876.56    18757.14   1237.23 o 
  11   3   5     3037.78     3110.28    250.93 o 
  13   3   5     1474.70     2116.51    326.20 o 
  15   3   5     1331.88     1789.07    264.45 o 
  17   3   5        1.58      183.58    129.39 o 
 -18   4   5      540.41     1001.34    314.84 o 
 -16   4   5    10478.08    11804.02    765.23 o 
 -14   4   5     9683.40    11397.84    719.22 o 
 -12   4   5    12231.62    14263.74    634.13 o 
 -10   4   5      708.78      878.76    120.37 o 
  -8   4   5     8411.94     8327.12    410.94 o 
  -6   4   5      242.98      441.30     84.86 o 
  -4   4   5      320.61      497.09    110.64 o 
  -2   4   5     5978.06     6330.23    218.04 o 
   0   4   5     5657.27     4873.77    197.32 o 
   2   4   5    17291.37    13517.87    269.54 o 
   4   4   5    47193.51    46086.95   1002.74 o 
   6   4   5     1568.25     1956.12    139.37 o 
   8   4   5       44.30      748.08    138.50 o 
  10   4   5     3774.41     3686.15    398.64 o 
  12   4   5       98.08      267.12     65.09 o 
  14   4   5       72.11      257.57    131.45 o 
  16   4   5     2492.56     2731.66    370.59 o 
 -17   5   5      393.21      266.05    226.54 o 
 -15   5   5      433.91      586.24    112.21 o 
 -13   5   5       35.54      122.95     82.25 o 
 -11   5   5     4839.79     5755.98    416.30 o 
  -9   5   5    19928.62    22458.42    789.21 o 
  -7   5   5    14742.92    14964.49    388.56 o 
  -5   5   5    24949.23    22742.35    476.88 o 
  -3   5   5    22444.40    19994.78    490.37 o 
  -1   5   5      739.03      677.75    113.42 o 
   1   5   5      429.31      642.50    105.10 o 
   3   5   5      252.98      870.32     91.25 o 
   5   5   5     1228.47     1246.94    107.74 o 
   7   5   5     9763.66     9155.98    616.38 o 
   9   5   5    32484.65    32051.95   1379.78 o 
  11   5   5     9754.11    10579.66    497.35 o 
  13   5   5     3048.08     3958.71    627.92 o 
  15   5   5     4361.08     4923.76    506.34 o 
  17   5   5      897.60     1032.08    262.78 o 
 -18   6   5      516.07      708.84    247.52 o 
 -16   6   5     5181.68     6773.14    615.12 o 
 -14   6   5    25269.72    27120.70   1368.25 o 
 -12   6   5    11824.01    12269.06    739.19 o 
 -10   6   5     4541.03     4395.15    540.13 o 
  -8   6   5      927.47      906.70    123.41 o 
  -6   6   5     1267.87     1886.49    199.94 o 
  -4   6   5     1800.77     2688.38    158.25 o 
  -2   6   5    10376.94    10855.64    336.41 o 
   0   6   5    13359.54    11645.33    377.25 o 
   2   6   5    37166.24    34144.83    698.96 o 
   4   6   5    47983.90    45843.49   1225.99 o 
   6   6   5    11330.17    12053.82    458.19 o 
   8   6   5       23.68      477.74    152.53 o 
  10   6   5     2727.16     3514.33    347.64 o 
  12   6   5       97.47      129.92     89.18 o 
  14   6   5     7042.60     7513.41    673.64 o 
  16   6   5     1346.43     1761.51    306.92 o 
 -17   7   5      294.78      477.60    193.86 o 
 -15   7   5       52.05       89.96    126.98 o 
 -13   7   5     1150.93      992.68    252.08 o 
 -11   7   5     3956.39     5193.84    547.33 o 
  -9   7   5    36987.93    36339.06   2074.35 o 
  -7   7   5    30184.50    30425.38   1114.52 o 
  -5   7   5    32052.90    31278.36   1033.29 o 
  -3   7   5    35601.96    33182.14    873.05 o 
  -1   7   5     2779.93     2175.10    283.98 o 
   1   7   5       86.43      616.68    133.42 o 
   3   7   5       62.29      720.72     92.58 o 
   5   7   5     1533.54     1259.53    140.21 o 
   7   7   5    22884.04    21518.14   1161.43 o 
   9   7   5    28122.91    29542.48   2055.11 o 
  11   7   5     5798.81     6627.42    916.65 o 
  13   7   5     1890.19     2426.46    420.37 o 
  15   7   5     5702.78     6127.85    653.56 o 
 -16   8   5     9005.90    10485.05    738.61 o 
 -14   8   5    23806.34    27261.41   2039.92 o 
 -12   8   5    15054.48    16224.52   2035.24 o 
 -10   8   5     3592.52     3367.47    399.29 o 
  -8   8   5     1497.25     1059.32    156.61 o 
  -6   8   5      948.60     1489.73    200.72 o 
  -4   8   5    10748.31    12673.63    458.90 o 
  -2   8   5     3200.36     3593.57    288.42 o 
   0   8   5     8687.93     7620.08    389.71 o 
   2   8   5    39686.17    37697.07   1208.80 o 
   4   8   5    39667.49    37365.93   1340.34 o 
   6   8   5     4726.60     5193.55    326.24 o 
   8   8   5     4441.04     6233.78    591.44 o 
  10   8   5     5534.86     6582.48    833.15 o 
  12   8   5      343.90      349.34    152.99 o 
  14   8   5     3042.18     3061.34    398.87 o 
 -15   9   5      515.96      231.15    141.40 o 
 -13   9   5       13.44       69.29    116.97 o 
 -11   9   5    11826.59    15922.00   1698.53 o 
  -9   9   5    30392.65    32620.20   1483.96 o 
  -7   9   5    25691.69    25720.49   1441.95 o 
  -5   9   5     8532.59     7735.47    413.06 o 
  -3   9   5     9421.79     7755.64    474.23 o 
  -1   9   5    14995.26    14236.54    939.29 o 
   1   9   5        5.89      317.90    165.66 o 
   3   9   5       14.88      473.84    114.99 o 
   5   9   5      274.75      415.10     76.91 o 
   7   9   5    16210.47    15538.63    954.10 o 
   9   9   5    24288.46    26745.04   1376.38 o 
  11   9   5     5787.90     6096.67    570.57 o 
  13   9   5     9338.00    12047.11   1265.22 o 
 -12  10   5     6991.98     7142.11    732.29 o 
 -10  10   5     7460.85     7317.94   1161.30 o 
  -8  10   5     6422.90     6239.68    800.88 o 
  -6  10   5      993.27     1279.46    318.25 o 
  -4  10   5    14226.25    16568.26    816.13 o 
  -2  10   5     7393.56     7606.15    759.35 o 
   0  10   5     5318.21     4603.29    481.12 o 
   2  10   5    22296.89    22697.82   1273.33 o 
   4  10   5    22357.58    22137.98    922.65 o 
   6  10   5    12350.31    14016.11    853.92 o 
   8  10   5     7700.32     8825.85    862.73 o 
  10  10   5     1899.74     2238.42    336.66 o 
  12  10   5     1330.37     1637.46    311.63 o 
 -11  11   5     5150.51     7361.99    888.94 o 
  -9  11   5    14794.29    18485.37   1487.35 o 
  -7  11   5    14360.46    15662.72   1232.77 o 
  -5  11   5    14907.72    15094.64   1459.19 o 
  -3  11   5    20723.44    19952.04   1286.60 o 
  -1  11   5    11574.74    12491.71    805.73 o 
   1  11   5     1955.13     2369.95    414.30 o 
   3  11   5     4301.32     4487.57    468.63 o 
   5  11   5     9531.27     9514.17    928.26 o 
   7  11   5     7950.92     7897.60    605.23 o 
   9  11   5     9742.91     9543.03   1032.88 o 
  -8  12   5     6418.08     5454.12    560.80 o 
  -6  12   5       33.77      194.56    101.52 o 
  -4  12   5     7884.34     9585.50    918.20 o 
  -2  12   5     6772.29     7128.83    678.98 o 
   0  12   5     6838.20     6415.08    609.49 o 
   2  12   5    17281.12    14647.25   1221.80 o 
   4  12   5    16642.98    17928.81   1478.00 o 
   6  12   5     7172.61     8980.57    991.36 o 
  -5  13   5     4895.15     4870.81    612.57 o 
  -3  13   5    10012.11     9930.32   1075.16 o 
  -1  13   5     7414.20     6664.06    812.70 o 
   1  13   5      236.96      358.81    139.77 o 
   3  13   5        2.07        6.32    116.92 o 
 -20   0   6    21693.45    20433.66   1558.43 o 
 -18   0   6     3182.91     2852.74    607.33 o 
 -16   0   6     2805.26     2400.54    483.43 o 
 -14   0   6    10429.35    10428.09    926.30 o 
 -12   0   6      336.00      368.30     94.76 o 
 -10   0   6     8021.44     7029.19    357.01 o 
  -8   0   6    49752.77    49389.06   1108.21 o 
  -6   0   6   137673.55   129781.50   2471.57 o 
  -4   0   6   115887.14   108382.98   2023.04 o 
  -2   0   6    21189.89    22343.54    464.85 o 
   0   0   6      779.03      469.15     42.79 o 
   2   0   6    53685.46    55782.92   1425.90 o 
   4   0   6    35143.58    31618.28    714.72 o 
   6   0   6     1110.81     1761.80    202.70 o 
   8   0   6    41212.59    36968.98   5607.20 o 
  10   0   6    38285.43    39342.01   1481.32 o 
  12   0   6    29655.47    27658.14   2258.71 o 
  14   0   6    16079.57    15683.87   1426.28 o 
  16   0   6     3918.65     3950.72    671.35 o 
  18   0   6    10994.47    10469.59    940.61 o 
 -19   1   6      894.60      771.29    196.82 o 
 -17   1   6     7284.36     7243.68    848.99 o 
 -15   1   6    31583.87    30848.40   1703.07 o 
 -13   1   6    30398.41    30571.92   1116.79 o 
 -11   1   6    40017.72    41157.25   1020.40 o 
  -9   1   6    35580.90    37562.00    797.84 o 
  -7   1   6     6492.91     8034.90    460.54 o 
  -5   1   6     5523.67     5908.71    146.94 o 
  -3   1   6     9577.30     9016.55    194.24 o 
  -1   1   6      151.12      335.33     35.04 o 
   1   1   6   115599.30   109119.23   1420.00 o 
   3   1   6   255241.84   261780.11  13854.79 o 
   5   1   6    73874.68    75464.02   1628.70 o 
   7   1   6    28862.34    29518.85    613.78 o 
   9   1   6    27032.06    25612.22   1464.33 o 
  11   1   6     1750.35     1392.31    159.68 o 
  13   1   6     1239.56     1574.38    243.87 o 
  15   1   6       41.16      304.80    188.95 o 
  17   1   6     3482.77     3367.25    356.93 o 
 -18   2   6     2807.15     2733.32    370.28 o 
 -16   2   6     3996.41     3658.61    482.26 o 
 -14   2   6    11787.61    10156.34   1311.56 o 
 -12   2   6     2008.88     2076.06    173.96 o 
 -10   2   6    13901.60    12959.06    389.00 o 
  -8   2   6    17629.02    14686.55    332.33 o 
  -6   2   6   101251.73    98723.68   1424.69 o 
  -4   2   6   174001.95   169406.53   3497.74 o 
  -2   2   6    33758.57    33316.77    580.37 o 
   0   2   6    41104.01    48550.80    786.97 o 
   2   2   6    31371.10    31367.88    505.26 o 
   4   2   6    11567.92     9154.06    322.14 o 
   6   2   6    13199.92    16159.05    339.81 o 
   8   2   6    47136.66    47696.54   1057.22 o 
  10   2   6    28071.62    27696.32    681.01 o 
  12   2   6    19378.26    19431.73    793.39 o 
  14   2   6    17649.89    17317.21    861.73 o 
  16   2   6     4768.40     4600.21    477.06 o 
 -19   3   6      139.78      237.94    180.03 o 
 -17   3   6     1528.53     1576.98    435.02 o 
 -15   3   6    22234.74    21284.01   1103.56 o 
 -13   3   6    14165.09    15481.04   2009.23 o 
 -11   3   6    15876.32    15747.66    765.24 o 
  -9   3   6    60455.28    59292.64   1901.27 o 
  -7   3   6    57302.76    59518.65   2023.36 o 
  -5   3   6     2317.69     3208.85    264.79 o 
  -3   3   6     1345.02     1894.56     94.69 o 
  -1   3   6    15120.08    15833.26    303.36 o 
   1   3   6    76724.08    74775.99   1379.98 o 
   3   3   6    74571.97    75916.91   1417.32 o 
   5   3   6    60953.65    65643.35   1021.44 o 
   7   3   6    31705.19    31583.62    729.25 o 
   9   3   6    36411.68    33056.67   1411.67 o 
  11   3   6     4009.50     3567.03    309.71 o 
  13   3   6     6319.54     5767.27    363.41 o 
  15   3   6     3406.94     2601.78    275.53 o 
  17   3   6     3564.61     3100.16    545.94 o 
 -18   4   6     3516.52     2905.33    343.40 o 
 -16   4   6     4025.25     3501.88    439.49 o 
 -14   4   6     8664.63     8262.89    570.72 o 
 -12   4   6      431.49      466.64    122.02 o 
 -10   4   6    10290.68     9643.47    412.49 o 
  -8   4   6    25034.75    25732.80    745.51 o 
  -6   4   6    41210.22    42603.12    876.75 o 
  -4   4   6    64499.81    65520.39   1119.98 o 
  -2   4   6    48454.77    51313.95    847.61 o 
   0   4   6     2181.36     2587.39    116.31 o 
   2   4   6     2588.97     2499.70    208.72 o 
   4   4   6    14824.55    14585.00    344.44 o 
   6   4   6       85.98      180.26     51.30 o 
   8   4   6    23648.22    25227.16    765.19 o 
  10   4   6     9154.33     8816.79    412.98 o 
  12   4   6    16813.92    15552.09    786.51 o 
  14   4   6    32531.02    31815.24   1522.39 o 
  16   4   6     6631.94     6093.17    569.16 o 
 -17   5   6     4760.64     4694.12    447.39 o 
 -15   5   6     5262.91     5465.57    539.99 o 
 -13   5   6    14735.33    13894.08    842.03 o 
 -11   5   6    23124.33    22748.93   1072.02 o 
  -9   5   6    24088.71    25026.46    894.98 o 
  -7   5   6     6191.60     6164.11    233.41 o 
  -5   5   6      404.28      875.35     90.24 o 
  -3   5   6       59.11      177.10     51.24 o 
  -1   5   6     6877.85     7825.89    461.82 o 
   1   5   6    27522.93    28248.50    515.50 o 
   3   5   6    46100.51    46838.23    889.92 o 
   5   5   6    22131.68    22113.17    601.24 o 
   7   5   6    38484.55    40713.69   1460.53 o 
   9   5   6    13037.49    11803.16   1003.86 o 
  11   5   6        4.91       56.60     64.00 o 
  13   5   6       25.40      224.69    131.84 o 
  15   5   6      365.47      260.06    142.52 o 
 -18   6   6     4830.19     3933.36    433.06 o 
 -16   6   6     4800.51     3784.72    446.81 o 
 -14   6   6     2269.47     1363.63    373.63 o 
 -12   6   6        6.73      121.16     59.11 o 
 -10   6   6     5940.24     6249.30    413.75 o 
  -8   6   6     9923.85    10451.73    347.57 o 
  -6   6   6    11095.53    11534.99    453.86 o 
  -4   6   6    34846.96    35440.32    907.22 o 
  -2   6   6    41660.07    43711.15   1089.71 o 
   0   6   6     7074.05     7521.71    314.70 o 
   2   6   6     5341.68     5611.94    421.67 o 
   4   6   6      934.94      979.17    152.27 o 
   6   6   6     7622.61     6390.95    408.86 o 
   8   6   6     9559.71    10699.92    758.19 o 
  10   6   6     5639.22     4802.11    481.06 o 
  12   6   6     7194.45     6946.26    805.66 o 
  14   6   6     7154.58     8163.17    761.04 o 
  16   6   6     4296.35     4098.06    450.61 o 
 -17   7   6     1231.24     1246.19    254.43 o 
 -15   7   6     3092.52     3102.70    420.63 o 
 -13   7   6      662.82      925.51    301.44 o 
 -11   7   6    10484.85     9459.80    788.90 o 
  -9   7   6    26902.17    26962.56   1250.62 o 
  -7   7   6     7457.34     6152.71    283.71 o 
  -5   7   6      172.20      321.58     81.31 o 
  -3   7   6       36.74      217.77     73.06 o 
  -1   7   6     1128.14     1109.69    181.25 o 
   1   7   6    13951.72    13963.52    894.24 o 
   3   7   6    12995.45    13252.19    456.98 o 
   5   7   6    26490.74    27677.17    796.59 o 
   7   7   6    19977.31    19918.05    948.85 o 
   9   7   6     5289.43     4823.95    497.13 o 
  11   7   6      225.40      309.28    106.89 o 
  13   7   6     2231.95     1458.77    316.54 o 
  15   7   6      445.59      234.95    119.41 o 
 -16   8   6     3915.22     2902.65    395.60 o 
 -14   8   6      309.23      250.96    162.85 o 
 -12   8   6      215.30      411.28    155.86 o 
 -10   8   6     5432.86     5763.02    610.12 o 
  -8   8   6     2452.86     3052.39    273.52 o 
  -6   8   6     1088.22     1343.89    306.26 o 
  -4   8   6     5498.33     5501.73    404.28 o 
  -2   8   6     9938.25     9812.29    369.57 o 
   0   8   6    18181.15    18735.94    606.26 o 
   2   8   6     4812.52     5428.33    314.42 o 
   4   8   6     1437.60     1690.67    356.96 o 
   6   8   6     4134.92     3662.95    303.66 o 
   8   8   6      689.37      680.26    177.82 o 
  10   8   6     1483.36     1062.85    235.42 o 
  12   8   6     3989.19     3298.76    410.24 o 
  14   8   6     5435.85     4898.02    616.25 o 
 -13   9   6      303.27      363.00    150.91 o 
 -11   9   6     1473.98     1091.16    255.51 o 
  -9   9   6     7954.85     6870.96    706.55 o 
  -7   9   6     6155.74     5313.85    354.09 o 
  -5   9   6       49.08       60.27     47.23 o 
  -3   9   6     2812.99     2998.45    369.22 o 
  -1   9   6     1556.22     2021.42    333.38 o 
   1   9   6      402.85      575.90    217.00 o 
   3   9   6     2982.65     2491.03    260.53 o 
   5   9   6     2718.03     2373.41    197.02 o 
   7   9   6     8340.03     8171.42    636.21 o 
   9   9   6     4928.79     4923.02    564.20 o 
  11   9   6      144.86      178.40    124.04 o 
  13   9   6     1265.21      808.64    185.47 o 
 -12  10   6       39.45      111.91    137.12 o 
 -10  10   6       54.69      291.76    143.65 o 
  -8  10   6     2144.08     2308.50    298.14 o 
  -6  10   6      329.55      646.37    178.18 o 
  -4  10   6     1310.31     1393.36    219.80 o 
  -2  10   6     9023.01     8190.51    851.05 o 
   0  10   6      436.13      470.15    167.67 o 
   2  10   6     1162.95     1469.12    215.29 o 
   4  10   6      384.58      345.02     79.80 o 
   6  10   6      146.32      350.58    133.66 o 
   8  10   6        4.12      152.27     87.04 o 
  10  10   6      185.68      171.22    214.33 o 
 -11  11   6      516.98      237.79    190.45 o 
  -9  11   6      352.18      191.04    159.13 o 
  -7  11   6     1591.99     1074.07    301.58 o 
  -5  11   6       35.92       85.57     94.73 o 
  -3  11   6      450.87      886.07    262.31 o 
  -1  11   6      738.85      464.42    190.30 o 
   1  11   6      296.36      377.99    147.05 o 
   3  11   6      507.69      780.28    165.63 o 
   5  11   6      115.68      296.65    163.13 o 
   7  11   6     1805.77     1663.52    288.18 o 
   9  11   6       62.95      233.37    149.93 o 
  -8  12   6       57.62      287.36    155.75 o 
  -6  12   6        6.48      196.31    148.75 o 
  -4  12   6       42.41       20.57    159.02 o 
  -2  12   6        1.01      248.18     98.35 o 
   0  12   6       29.06        2.44    101.81 o 
   2  12   6       20.32      106.74     86.51 o 
   4  12   6       35.61       87.60     98.71 o 
   6  12   6        0.15      161.87    142.56 o 
  -3  13   6       93.68      193.84    189.43 o 
  -1  13   6       83.53       84.61    100.81 o 
   1  13   6      287.20      371.03    152.49 o 
 -19   1   7      124.68      486.94    154.14 o 
 -17   1   7      912.55      804.16    200.52 o 
 -15   1   7        8.50      120.07     66.75 o 
 -13   1   7      344.44      369.71     85.58 o 
 -11   1   7     1097.17     2154.15    197.86 o 
  -9   1   7       26.54      567.16     71.29 o 
  -7   1   7     6743.84     6839.95    338.59 o 
  -5   1   7      595.93     1361.40    176.75 o 
  -3   1   7      294.69      475.16     31.83 o 
  -1   1   7     3420.05     3832.99     93.11 o 
   1   1   7      647.55      682.69     42.33 o 
   3   1   7     8373.52     8467.57    529.21 o 
   5   1   7       43.81      503.68     77.30 o 
   7   1   7     2169.56     2675.19    159.52 o 
   9   1   7      227.01      428.27     70.60 o 
  11   1   7     3964.38     4254.83    409.12 o 
  13   1   7      343.96      555.07    134.28 o 
  15   1   7        0.80      122.86     60.58 o 
  17   1   7      698.41     1105.60    225.45 o 
 -18   2   7       28.79      179.09     86.72 o 
 -16   2   7     1625.33     2574.16    405.58 o 
 -14   2   7      130.53      812.82    246.82 o 
 -12   2   7     2682.55     2977.46    224.03 o 
 -10   2   7     4704.27     5004.44    444.43 o 
  -8   2   7      671.48      774.96     70.23 o 
  -6   2   7     2147.46     2086.15    135.80 o 
  -4   2   7     2631.00     1968.00    116.21 o 
  -2   2   7      207.85      238.82     28.94 o 
   0   2   7     3185.33     4576.42    124.31 o 
   2   2   7    10690.31     9557.64    418.37 o 
   4   2   7    15429.95    15998.63   1049.22 o 
   6   2   7     1131.55     1332.70    196.32 o 
   8   2   7     4509.04     4537.21    389.66 o 
  10   2   7     5527.41     5770.95    242.69 o 
  12   2   7      147.96      425.23    103.66 o 
  14   2   7      935.47     1223.02    196.16 o 
  16   2   7       17.28      103.10     68.19 o 
 -19   3   7      379.74      883.33    252.08 o 
 -17   3   7      287.07      770.30    325.22 o 
 -15   3   7      627.22      891.78    215.89 o 
 -13   3   7      765.40     1043.38    161.25 o 
 -11   3   7     3276.04     3553.31    272.04 o 
  -9   3   7        6.82      269.82     58.03 o 
  -7   3   7     8877.05     8906.25    436.69 o 
  -5   3   7    25453.06    25786.37   1039.73 o 
  -3   3   7     1901.16     1640.11     86.92 o 
  -1   3   7     1723.70     1797.26    115.42 o 
   1   3   7    12914.15    11053.29    290.57 o 
   3   3   7     6348.26     5469.06    316.30 o 
   5   3   7     6625.35     6574.73    293.99 o 
   7   3   7       53.36      302.27     65.85 o 
   9   3   7     2742.08     3079.33    239.09 o 
  11   3   7     6865.35     6682.43    490.26 o 
  13   3   7     1754.39     1897.93    206.40 o 
  15   3   7      203.71      279.35     83.41 o 
  17   3   7     1267.45     1502.02    379.07 o 
 -18   4   7      236.30      473.37    131.25 o 
 -16   4   7     8086.71     8745.98    676.57 o 
 -14   4   7    12076.94    14296.63    720.75 o 
 -12   4   7     7976.75     9015.02    523.21 o 
 -10   4   7    12107.62    12471.29    387.52 o 
  -8   4   7       21.91       54.26     29.00 o 
  -6   4   7      657.14      731.32     98.27 o 
  -4   4   7    24794.13    23065.66    406.46 o 
  -2   4   7     6879.26     7001.76    415.33 o 
   0   4   7    18069.09    16971.90    707.50 o 
   2   4   7    27950.71    25705.00    476.20 o 
   4   4   7     2422.35     1912.35    110.72 o 
   6   4   7     4619.70     4493.83    366.05 o 
   8   4   7     8166.31     8057.28    418.13 o 
  10   4   7     7312.11     7743.90    615.32 o 
  12   4   7     1193.23     1779.28    191.86 o 
  14   4   7     2648.54     3297.24    449.08 o 
  16   4   7      130.51      313.65    195.90 o 
 -17   5   7     2706.32     3204.58    360.11 o 
 -15   5   7    10034.47    10873.28    552.40 o 
 -13   5   7      192.51      464.62    103.41 o 
 -11   5   7     2262.30     2847.38    351.11 o 
  -9   5   7       70.60      644.43    130.17 o 
  -7   5   7    10132.50    10805.88    311.20 o 
  -5   5   7    26336.93    24599.39    662.90 o 
  -3   5   7     3108.82     2448.36    144.51 o 
  -1   5   7     2468.79     2330.79    128.36 o 
   1   5   7    20867.03    18943.07    606.60 o 
   3   5   7    28657.44    27893.01    941.19 o 
   5   5   7     6429.64     6128.56    541.38 o 
   7   5   7      465.04      473.84     88.83 o 
   9   5   7     2476.61     2374.96    283.22 o 
  11   5   7     3572.46     3882.77    376.65 o 
  13   5   7    10297.68    10902.66    682.41 o 
  15   5   7     3097.47     3259.46    379.01 o 
 -16   6   7     6136.80     7015.70    682.44 o 
 -14   6   7    12246.49    11951.35    569.87 o 
 -12   6   7     9390.98    12046.29    594.52 o 
 -10   6   7     4470.22     5571.40    379.76 o 
  -8   6   7     9427.40     8998.54    317.27 o 
  -6   6   7     6388.33     5810.07    312.48 o 
  -4   6   7    19894.89    17470.60    516.71 o 
  -2   6   7    11362.42    11364.92    377.20 o 
   0   6   7    12084.58    11199.14    406.75 o 
   2   6   7    29270.38    27796.56   1078.97 o 
   4   6   7    12363.93    11743.81    445.30 o 
   6   6   7    14717.88    13621.83    507.98 o 
   8   6   7    20014.21    22886.84   1359.99 o 
  10   6   7     5615.37     5868.43    558.05 o 
  12   6   7     7485.20     8144.30    917.16 o 
  14   6   7     1504.71     1679.85    344.51 o 
 -17   7   7     4213.00     4954.49    490.88 o 
 -15   7   7     8779.47     9291.98    851.60 o 
 -13   7   7       52.80      211.95    118.83 o 
 -11   7   7      150.47      323.56    166.98 o 
  -9   7   7      941.50      728.59    137.36 o 
  -7   7   7     5600.44     6141.68    310.17 o 
  -5   7   7    23869.32    25392.91    669.21 o 
  -3   7   7    15894.61    15847.24    586.10 o 
  -1   7   7    15490.67    14554.93    540.74 o 
   1   7   7    28481.05    27089.60    826.25 o 
   3   7   7    33666.63    31657.99    804.97 o 
   5   7   7     5216.75     5512.92    277.81 o 
   7   7   7     1694.43     1312.49    192.40 o 
   9   7   7     1903.07     1934.80    285.77 o 
  11   7   7     8016.44     8193.68   1165.93 o 
  13   7   7    18217.22    18697.20   1467.21 o 
 -14   8   7     3817.34     4692.05    422.52 o 
 -12   8   7    16055.56    17888.53   1378.78 o 
 -10   8   7    32622.75    42200.43   4470.44 o 
  -8   8   7     7690.99     8635.36    563.08 o 
  -6   8   7     5352.75     5187.11    353.83 o 
  -4   8   7     6506.88     5803.59    421.85 o 
  -2   8   7      668.91      386.40     72.44 o 
   0   8   7     2253.95     2166.52    233.16 o 
   2   8   7    13540.59    13283.78    533.22 o 
   4   8   7    17066.37    16980.70    609.56 o 
   6   8   7    20095.43    20244.01   1162.38 o 
   8   8   7    18764.12    17884.54   1185.65 o 
  10   8   7     8324.02     8108.29   1748.59 o 
  12   8   7      909.05     1099.84    219.63 o 
 -13   9   7     2359.46     2231.92    308.70 o 
 -11   9   7       31.73      309.04    149.31 o 
  -9   9   7     3093.93     2526.77    377.46 o 
  -7   9   7     4314.97     4383.73    302.32 o 
  -5   9   7    21174.29    22785.13   1319.21 o 
  -3   9   7    21821.15    22501.28    942.63 o 
  -1   9   7     9585.25     8933.48    568.26 o 
   1   9   7    15580.92    14292.83    655.97 o 
   3   9   7    10539.45    10280.33    559.70 o 
   5   9   7     1696.42     2109.02    181.34 o 
   7   9   7      219.37      641.48    146.49 o 
   9   9   7       97.69      125.53     97.94 o 
  11   9   7     5026.91     5152.49    462.69 o 
 -12  10   7     7516.36     9607.37   1053.56 o 
 -10  10   7    24980.82    31915.74   1525.33 o 
  -8  10   7    14647.17    17218.04   1316.87 o 
  -6  10   7     3607.81     3103.42    495.39 o 
  -4  10   7     6977.27     5855.62    552.63 o 
  -2  10   7      327.52      583.32    132.55 o 
   0  10   7     7807.96     6945.52    666.40 o 
   2  10   7     8525.90     6888.99    457.56 o 
   4  10   7     6539.56     6154.48    494.74 o 
   6  10   7    15942.61    19596.07   1466.51 o 
   8  10   7    25332.28    24698.82   1908.55 o 
  10  10   7     7118.40     8314.10    949.01 o 
 -11  11   7      755.60      899.84    275.79 o 
  -9  11   7       75.23      242.19    183.87 o 
  -7  11   7      241.34      541.06    210.45 o 
  -5  11   7     8634.21     9699.05    936.82 o 
  -3  11   7    18864.24    20789.94   1574.16 o 
  -1  11   7    15225.04    14467.23   1135.06 o 
   1  11   7    26282.63    26572.44   1534.12 o 
   3  11   7    17492.07    18241.13   1378.72 o 
   5  11   7       69.89      179.90    102.86 o 
   7  11   7      394.61      203.68    107.37 o 
   9  11   7      167.31      168.14    121.05 o 
  -8  12   7    11873.33    14373.39    926.58 o 
  -6  12   7     6012.99     5038.36    518.89 o 
  -4  12   7     2899.65     2201.50    357.31 o 
  -2  12   7      584.84      464.55    107.20 o 
   0  12   7     2085.19     2058.51    301.08 o 
   2  12   7     6771.02     5603.01    503.56 o 
   4  12   7     6701.79     5667.46    489.23 o 
   6  12   7    15680.74    15878.29    953.88 o 
  -1  13   7    12758.64    12584.89    822.95 o 
 -18   0   8    14390.25    13231.62   1558.95 o 
 -16   0   8    24086.43    24704.34   1169.62 o 
 -14   0   8    27649.35    28826.09   1369.80 o 
 -12   0   8    23102.44    24502.54    922.94 o 
 -10   0   8     9876.38    11083.20    440.77 o 
  -8   0   8     1426.85     1188.05    111.34 o 
  -6   0   8    41649.24    37420.85   1036.81 o 
  -4   0   8    13382.35    12036.52    252.59 o 
  -2   0   8    42483.88    48222.47   1007.57 o 
   0   0   8   125089.82   134281.31   2286.63 o 
   2   0   8    89454.54    83170.34   3487.26 o 
   4   0   8    36779.61    36952.49   1268.28 o 
   6   0   8    12467.83    11351.33    563.33 o 
   8   0   8      723.09      577.67    100.68 o 
  10   0   8     8436.53     9631.98    574.62 o 
  12   0   8     6002.29     6956.24    830.92 o 
  14   0   8     2095.09     2154.32    471.46 o 
  16   0   8     8147.61     7130.65    942.68 o 
 -19   1   8    12417.87    11625.82   1208.73 o 
 -17   1   8       76.39      311.08    164.91 o 
 -15   1   8     1592.55     1539.10    213.08 o 
 -13   1   8    13239.37    12462.59    553.24 o 
 -11   1   8    81066.62    78383.22   1832.02 o 
  -9   1   8    39223.86    40471.62    902.12 o 
  -7   1   8    12994.94    13609.42    291.15 o 
  -5   1   8    88222.98    83552.68   1207.97 o 
  -3   1   8    60939.64    62535.69    665.90 o 
  -1   1   8        7.57      154.62     22.03 o 
   1   1   8    10469.12    10161.63    205.77 o 
   3   1   8    25500.35    28929.76    499.93 o 
   5   1   8    23513.30    24626.05    567.38 o 
   7   1   8    32827.92    33979.15    848.59 o 
   9   1   8    28304.07    28791.54    658.82 o 
  11   1   8    10957.79    10649.57    455.71 o 
  13   1   8    27090.87    27764.96   1300.19 o 
  15   1   8    15837.98    15289.18    976.28 o 
  17   1   8      974.33     1187.82    248.85 o 
 -18   2   8     6470.93     5892.59    500.36 o 
 -16   2   8    22518.45    20170.20   3289.85 o 
 -14   2   8     9293.21     9096.47    580.64 o 
 -12   2   8    14627.50    14283.28    461.50 o 
 -10   2   8    25037.75    24019.67    796.88 o 
  -8   2   8      902.05      620.89     60.09 o 
  -6   2   8    15330.33    13456.92    569.81 o 
  -4   2   8    16771.64    16499.10    413.21 o 
  -2   2   8    13913.57    14190.42    250.10 o 
   0   2   8    90091.33    90996.71   1971.80 o 
   2   2   8   157001.17   162149.52   2300.21 o 
   4   2   8    53658.42    54260.91   1157.16 o 
   6   2   8    13225.46    11886.54    362.55 o 
   8   2   8     1113.84      950.64     91.06 o 
  10   2   8     5655.69     5839.20    274.19 o 
  12   2   8    17071.77    16894.58    680.58 o 
  14   2   8     4921.69     4363.31    313.78 o 
  16   2   8     9498.65     8080.40   1075.58 o 
 -19   3   8     2369.21     1725.30    286.28 o 
 -17   3   8     1336.59      897.47    182.19 o 
 -15   3   8     1017.09     1439.15    178.53 o 
 -13   3   8    26593.71    27232.59   1941.14 o 
 -11   3   8    23313.96    23755.48    847.14 o 
  -9   3   8    13970.46    13632.91    400.11 o 
  -7   3   8    31950.29    31803.35    723.39 o 
  -5   3   8    73212.45    74028.04   1214.69 o 
  -3   3   8    56278.91    58621.11   1036.25 o 
  -1   3   8      464.06      984.27    108.80 o 
   1   3   8    22500.76    20349.82    549.64 o 
   3   3   8     8690.47     9341.55    256.60 o 
   5   3   8    19814.70    19976.85    600.32 o 
   7   3   8    24612.04    25674.86    771.48 o 
   9   3   8     5478.46     5146.27    326.93 o 
  11   3   8    37810.18    37280.18   2031.05 o 
  13   3   8    40545.40    42667.25   1525.56 o 
  15   3   8     1297.39     1551.17    381.45 o 
 -18   4   8     6120.82     6364.85    619.21 o 
 -16   4   8    24998.23    24431.16   1423.24 o 
 -14   4   8    17166.37    15041.76    597.95 o 
 -12   4   8     3076.07     2769.00    325.35 o 
 -10   4   8    12639.62    13361.13    492.00 o 
  -8   4   8     1715.19     2437.14    234.21 o 
  -6   4   8    23910.69    21866.07    587.15 o 
  -4   4   8    10818.37     9804.36    324.80 o 
  -2   4   8    31461.71    33246.95    650.61 o 
   0   4   8    78308.52    81889.76   1459.80 o 
   2   4   8    37134.68    35668.25    774.56 o 
   4   4   8    14675.22    14112.89    482.16 o 
   6   4   8     4265.39     4560.97    255.93 o 
   8   4   8     1632.62     1308.60    121.80 o 
  10   4   8       96.69       59.74     41.78 o 
  12   4   8     4768.69     4419.51    370.86 o 
  14   4   8    11604.76    10774.86    921.21 o 
  16   4   8     7265.00     6463.74    549.37 o 
 -17   5   8      516.47      421.90    122.31 o 
 -15   5   8      143.57      225.91     83.64 o 
 -13   5   8     4310.08     3848.48    351.17 o 
 -11   5   8    38301.21    34894.84   2480.50 o 
  -9   5   8    32788.71    33526.12    739.04 o 
  -7   5   8    20189.99    19026.63    648.62 o 
  -5   5   8    25347.32    26111.37    700.73 o 
  -3   5   8    11171.99    12312.56    474.35 o 
  -1   5   8      408.84      446.25     65.43 o 
   1   5   8       44.35      394.40     54.96 o 
   3   5   8     2333.67     2918.50    284.10 o 
   5   5   8    24043.15    23567.32    715.90 o 
   7   5   8    22721.23    22761.77    675.37 o 
   9   5   8    11632.50    12829.94    686.34 o 
  11   5   8     4690.45     3759.76    491.71 o 
  13   5   8     8776.97     8591.27    800.98 o 
  15   5   8     3539.34     3360.52    378.96 o 
 -16   6   8     9909.65     9385.16    858.64 o 
 -14   6   8     9194.12     7511.44    571.26 o 
 -12   6   8     1026.43      670.00    167.37 o 
 -10   6   8      495.53      774.09    143.80 o 
  -8   6   8     3481.75     3214.92    239.47 o 
  -6   6   8       17.82      476.76     94.27 o 
  -4   6   8     8542.36     9280.79    550.04 o 
  -2   6   8    19983.49    21391.98    607.57 o 
   0   6   8    45369.15    47749.96    990.12 o 
   2   6   8    40226.14    40169.73   1168.00 o 
   4   6   8     8638.70     9062.74    373.31 o 
   6   6   8     1890.86     2180.87    203.06 o 
   8   6   8     1586.13     1774.62    310.82 o 
  10   6   8      359.10      361.71    143.09 o 
  12   6   8     7361.48     6762.85    680.20 o 
  14   6   8     6650.88     5473.77    469.74 o 
 -15   7   8       53.75       39.30    117.18 o 
 -13   7   8      669.45      831.28    210.15 o 
 -11   7   8     8156.33     9072.40    684.67 o 
  -9   7   8    19020.79    20476.30   1504.73 o 
  -7   7   8    10947.17    10566.99    441.56 o 
  -5   7   8     4910.39     4751.72    312.05 o 
  -3   7   8     2040.13     1945.76    182.61 o 
  -1   7   8     3790.95     4159.49    348.08 o 
   1   7   8      821.37     1286.06    137.36 o 
   3   7   8      977.18     1122.26    125.99 o 
   5   7   8    11629.95    11023.76    451.99 o 
   7   7   8    23467.34    21415.36   1215.00 o 
   9   7   8     8148.02     7513.67    530.09 o 
  11   7   8     2389.93     2245.13    438.14 o 
  13   7   8     1062.53      962.30    210.46 o 
 -14   8   8     2247.52     1546.43    271.74 o 
 -12   8   8     1906.90     1268.62    248.56 o 
 -10   8   8       14.13      106.16     67.76 o 
  -8   8   8      285.25      268.67     82.72 o 
  -6   8   8      591.51      792.92    174.55 o 
  -4   8   8     5798.47     5500.43    371.32 o 
  -2   8   8     3648.75     3856.40    318.13 o 
   0   8   8     7258.40     6915.07    280.48 o 
   2   8   8    23163.56    23733.54   1428.96 o 
   4   8   8     2055.08     2184.00    227.90 o 
   6   8   8      159.27      379.28     97.00 o 
   8   8   8     3213.75     3349.94    475.66 o 
  10   8   8      445.36      280.99    103.37 o 
  12   8   8     4124.72     3084.35    449.36 o 
 -13   9   8       39.12       94.31    248.10 o 
 -11   9   8     3118.32     2841.45    511.30 o 
  -9   9   8     5301.89     5245.20    515.49 o 
  -7   9   8     5042.32     4530.09    378.61 o 
  -5   9   8     2027.65     1994.99    236.95 o 
  -3   9   8      564.88      740.73    165.57 o 
  -1   9   8        1.35      196.30     82.07 o 
   1   9   8      350.23      569.58    106.91 o 
   3   9   8      178.57      197.78     86.83 o 
   5   9   8     3565.72     3328.36    304.71 o 
   7   9   8     3184.58     2969.87    410.52 o 
   9   9   8     4371.93     3941.18    435.87 o 
  11   9   8     1382.18     1064.12    225.48 o 
 -12  10   8       18.37       22.15     81.40 o 
 -10  10   8      267.11       58.34     67.86 o 
  -8  10   8     2183.27     1503.86    305.18 o 
  -6  10   8      248.36      299.07     78.74 o 
  -4  10   8      123.71      339.60    137.90 o 
  -2  10   8     7895.30     7311.73    817.39 o 
   0  10   8     8111.22     8188.90    529.20 o 
   2  10   8       57.97      421.42    117.97 o 
   4  10   8       13.89       78.48     42.91 o 
   6  10   8      244.89      474.10    158.80 o 
   8  10   8       34.10      148.86    102.68 o 
  10  10   8        0.93       79.92    117.78 o 
  -9  11   8     1995.47     1908.04    411.62 o 
  -7  11   8     2399.89     1935.43    400.45 o 
  -5  11   8      107.44      157.32    128.35 o 
  -3  11   8       30.96      352.90    150.73 o 
  -1  11   8        5.46       88.50    148.38 o 
   1  11   8       10.86      176.48     97.13 o 
   3  11   8       22.63      323.72    157.37 o 
   5  11   8      338.34      293.25    129.49 o 
   7  11   8      885.17      994.57    288.03 o 
  -6  12   8      538.67      392.24    182.91 o 
  -4  12   8      196.84      163.67    119.89 o 
  -2  12   8      143.84      205.60    197.07 o 
   0  12   8      193.35      288.67    133.87 o 
   2  12   8       27.54      278.82    209.80 o 
   4  12   8      136.53       15.96    166.73 o 
 -19   1   9       86.63      671.67    150.65 o 
 -17   1   9      184.38      988.51    198.24 o 
 -15   1   9      266.01      526.34    132.60 o 
 -13   1   9     1535.42     1613.05    148.05 o 
 -11   1   9     5200.96     4574.71    310.80 o 
  -9   1   9      351.12      427.71     55.86 o 
  -7   1   9      445.04     1328.40     99.25 o 
  -5   1   9     5526.65     6181.68    289.79 o 
  -3   1   9       98.65      196.54     24.90 o 
  -1   1   9       33.57       16.20     15.19 o 
   1   1   9      546.83      535.50     63.50 o 
   3   1   9      348.78      294.74     39.23 o 
   5   1   9      602.73      730.55     71.21 o 
   7   1   9     1400.23     1444.99    138.68 o 
   9   1   9      114.73      320.45     63.70 o 
  11   1   9      228.62      418.10     82.39 o 
  13   1   9      632.24      938.45    187.77 o 
  15   1   9       47.89      203.87     84.21 o 
 -18   2   9       79.04      -29.98    133.18 o 
 -16   2   9      326.75      392.16    114.69 o 
 -14   2   9        0.63      559.34    104.41 o 
 -12   2   9      633.10     1758.35    318.18 o 
 -10   2   9       22.69      572.82     71.94 o 
  -8   2   9       44.38       64.74     30.61 o 
  -6   2   9    12687.94    10859.12    606.70 o 
  -4   2   9    16871.27    15562.15    370.99 o 
  -2   2   9      445.05      372.35     34.75 o 
   0   2   9     1048.35     1206.97     75.60 o 
   2   2   9     1422.46     1469.32     78.43 o 
   4   2   9       31.59      188.07     32.99 o 
   6   2   9      546.75      914.59    116.74 o 
   8   2   9      245.84      351.52     64.66 o 
  10   2   9     2175.46     2228.22    200.22 o 
  12   2   9     3976.14     4445.05    438.30 o 
  14   2   9     3250.20     3132.87    261.73 o 
  16   2   9        6.56       97.29     94.94 o 
 -19   3   9     1364.21     1334.37    319.06 o 
 -17   3   9      149.59     1227.88    347.77 o 
 -15   3   9      249.87      860.52    216.43 o 
 -13   3   9     2883.57     2881.59    251.92 o 
 -11   3   9    15822.92    15086.39    444.26 o 
  -9   3   9     1997.78     1683.84    124.82 o 
  -7   3   9     2755.04     3021.78    233.04 o 
  -5   3   9     1904.06     2380.34    134.05 o 
  -3   3   9      145.88      248.09     34.55 o 
  -1   3   9     8656.35     8990.90    238.46 o 
   1   3   9    13701.86    11580.50    253.56 o 
   3   3   9    13996.92    12813.33    301.69 o 
   5   3   9    19836.35    19785.84    554.20 o 
   7   3   9     2786.47     3052.54    210.37 o 
   9   3   9     3294.65     3266.93    237.53 o 
  11   3   9      553.06      812.48    158.53 o 
  13   3   9      341.04      456.65    398.04 o 
  15   3   9       60.54      320.73    164.35 o 
 -18   4   9      755.36      852.61    218.31 o 
 -16   4   9      731.66      757.67    133.06 o 
 -14   4   9      612.67      721.23    225.97 o 
 -12   4   9     7794.56     9025.29   1193.13 o 
 -10   4   9     1620.94     2480.96    229.03 o 
  -8   4   9       22.67      420.45     85.86 o 
  -6   4   9    17482.64    15391.29    405.42 o 
  -4   4   9    51100.45    50680.60   1037.68 o 
  -2   4   9     9354.71     9164.76    259.67 o 
   0   4   9     2101.53     1767.08    110.47 o 
   2   4   9     1931.64     1958.02    109.51 o 
   4   4   9     3020.16     2851.22    229.50 o 
   6   4   9     1838.65     1715.92    141.86 o 
   8   4   9     2097.43     2253.01    180.67 o 
  10   4   9     2870.18     2853.60    218.37 o 
  12   4   9    12288.35    13868.33    622.04 o 
  14   4   9     4312.99     4975.29    445.55 o 
 -17   5   9     3860.70     5151.66    772.37 o 
 -15   5   9     3431.26     4467.92    366.73 o 
 -13   5   9    10685.21    10943.64    623.04 o 
 -11   5   9    21600.46    22242.67    896.17 o 
  -9   5   9     2180.75     2398.31    200.99 o 
  -7   5   9     1963.46     2556.70    231.98 o 
  -5   5   9       65.00      753.75     99.62 o 
  -3   5   9     1217.09     1572.87    154.35 o 
  -1   5   9    14000.57    13308.48    382.36 o 
   1   5   9    15946.35    15341.25    418.87 o 
   3   5   9    31952.43    31506.81    863.94 o 
   5   5   9    22210.20    21022.34    514.21 o 
   7   5   9     1401.71     1469.54    155.71 o 
   9   5   9      307.98      381.79    107.87 o 
  11   5   9      369.53      401.27     92.87 o 
  13   5   9      125.31      491.73    171.51 o 
  15   5   9       64.40      181.01    111.35 o 
 -16   6   9      573.42      705.02    191.75 o 
 -14   6   9     5170.52     5012.98    424.55 o 
 -12   6   9    11925.75    12440.73    675.01 o 
 -10   6   9      128.05      829.45    133.86 o 
  -8   6   9      667.31     1202.53    132.70 o 
  -6   6   9    26296.07    26691.16    684.01 o 
  -4   6   9    25213.98    24011.35    567.98 o 
  -2   6   9    18327.28    15869.82    523.01 o 
   0   6   9     7938.40     7218.87    360.25 o 
   2   6   9     1043.90     1261.71    118.24 o 
   4   6   9     6573.45     6070.83    236.05 o 
   6   6   9     7895.36     7200.92    336.45 o 
   8   6   9      755.34      734.49    168.05 o 
  10   6   9     8137.69     9385.41    855.88 o 
  12   6   9    20787.34    22248.98   1680.05 o 
  14   6   9     7557.18     8157.14    591.37 o 
 -15   7   9     4642.89     5935.27    558.49 o 
 -13   7   9     4905.93     5563.91    692.81 o 
 -11   7   9    12394.16    14253.42    956.08 o 
  -9   7   9     8569.00     8791.67    673.76 o 
  -7   7   9       83.97      137.65     58.19 o 
  -5   7   9      843.98     1321.75    149.32 o 
  -3   7   9       61.11      156.56     52.91 o 
  -1   7   9    12458.66    11510.00    351.02 o 
   1   7   9    40621.66    39116.91    919.73 o 
   3   7   9    26013.49    24896.46    826.37 o 
   5   7   9    19150.46    20101.29    636.96 o 
   7   7   9     9726.50    10069.93    603.36 o 
   9   7   9      313.09      572.96    154.92 o 
  11   7   9      514.55      637.97    175.62 o 
  13   7   9      295.19      320.62    186.75 o 
 -14   8   9      161.62      148.41    127.66 o 
 -12   8   9     4361.24     5508.69    525.82 o 
 -10   8   9     6138.04     6892.97    641.22 o 
  -8   8   9     7614.92     7773.98    537.30 o 
  -6   8   9    33237.65    35037.19   1938.16 o 
  -4   8   9    31558.43    32765.47   1092.96 o 
  -2   8   9     1848.50     1708.37    213.76 o 
   0   8   9     4917.97     4715.66    282.22 o 
   2   8   9     3607.14     3642.84    220.42 o 
   4   8   9     2287.07     2345.04    209.92 o 
   6   8   9     9866.02     8930.12    513.88 o 
   8   8   9     8331.04     8497.92    797.64 o 
  10   8   9     8583.58     9800.06    868.78 o 
  12   8   9    12654.35    15270.32   1210.85 o 
 -13   9   9     6226.55     7193.78    852.00 o 
 -11   9   9    20595.89    21936.67   1677.98 o 
  -9   9   9    10737.40     9903.60    707.88 o 
  -7   9   9       33.10       80.37     49.23 o 
  -5   9   9       85.91      307.07    113.66 o 
  -3   9   9     5588.24     5552.86    450.37 o 
  -1   9   9    31897.44    31516.11   1345.47 o 
   1   9   9    30782.94    31472.19   1339.64 o 
   3   9   9     8752.68     8455.70    434.19 o 
   5   9   9     9048.54     9811.36    479.68 o 
   7   9   9    10327.22    11458.99    927.90 o 
   9   9   9       93.24      191.39    105.72 o 
  11   9   9      544.38      442.51    134.58 o 
 -12  10   9     4962.24     5940.23    584.24 o 
 -10  10   9     7871.67    10882.92   1010.29 o 
  -8  10   9     8737.65    10199.45    892.33 o 
  -6  10   9    17839.35    19307.34   1155.54 o 
  -4  10   9    15597.52    15437.13    733.27 o 
  -2  10   9    10101.97     9199.77    751.77 o 
   0  10   9     5067.26     5063.46    527.46 o 
   2  10   9     1252.94     1762.15    258.03 o 
   4  10   9     1495.21     1302.40    189.41 o 
   6  10   9     9101.20     7400.41    662.81 o 
   8  10   9     7573.23     6558.53   1176.77 o 
  -9  11   9     3645.23     3276.48    737.01 o 
  -7  11   9     1132.84      662.35    215.43 o 
  -5  11   9        0.95      293.05    130.15 o 
  -3  11   9     1754.02     2124.06    370.39 o 
  -1  11   9    13286.38    14664.35    962.14 o 
   1  11   9    18681.39    18156.32   1148.53 o 
   3  11   9    13654.60    13420.13   1128.27 o 
   5  11   9    10328.21    11883.47   1249.29 o 
   7  11   9     9611.78    10483.33    864.23 o 
  -6  12   9     8533.47     7802.68    609.62 o 
  -4  12   9     8029.33     7798.14    880.63 o 
  -2  12   9     5282.35     5003.92    496.06 o 
   0  12   9     6777.00     7644.67    926.34 o 
   2  12   9     3109.93     3169.43    415.55 o 
 -18   0  10     1496.78     2330.84    418.32 o 
 -16   0  10     2384.14     2644.30    501.81 o 
 -14   0  10    20106.46    18597.97   1022.31 o 
 -12   0  10    97697.70   102140.52   6291.23 o 
  -8   0  10     2225.30     3262.45    342.25 o 
  -6   0  10     7087.73     9591.33    329.81 o 
  -4   0  10     5075.23     5329.57    204.34 o 
  -2   0  10    11781.31    11455.92    681.10 o 
   0   0  10    33817.52    35816.54    951.68 o 
   2   0  10    17035.74    16288.29    419.64 o 
   4   0  10   105686.01   105874.97   3688.55 o 
   6   0  10    83743.02    90076.77   4104.51 o 
   8   0  10     3561.67     3485.18    329.54 o 
  10   0  10      321.99      200.34     61.32 o 
  12   0  10     6111.10     6313.45    718.95 o 
  14   0  10      628.44      720.84    189.66 o 
  16   0  10     4504.90     3960.64    380.57 o 
 -19   1  10    10080.50     9483.35    650.73 o 
 -17   1  10    12776.77    12379.94   1021.10 o 
 -15   1  10      548.90      712.48    153.60 o 
 -13   1  10     2979.92     3121.97    206.63 o 
 -11   1  10      689.00     1223.73    105.57 o 
  -9   1  10      267.78      512.48     56.45 o 
  -7   1  10    42742.21    38701.47    752.55 o 
  -5   1  10    97009.62    99240.42   1946.05 o 
  -3   1  10    57789.84    61338.25   1564.76 o 
  -1   1  10    46522.88    48054.65    903.97 o 
   1   1  10    26829.99    25174.90    661.28 o 
   3   1  10     6827.66     7476.86    193.12 o 
   5   1  10      539.92      540.53     63.04 o 
   7   1  10       91.18      367.24     58.99 o 
   9   1  10    20672.10    20777.96    698.67 o 
  11   1  10    63900.77    63155.96   3946.87 o 
  13   1  10    27163.27    26527.71   1508.90 o 
  15   1  10     3899.26     3533.70    276.43 o 
 -18   2  10     6295.03     6240.17    591.64 o 
 -16   2  10     6389.44     6373.56    635.30 o 
 -14   2  10    13608.27    11494.34    848.07 o 
 -12   2  10    36786.82    36340.97   1148.23 o 
 -10   2  10    43848.64    44981.97   1139.93 o 
  -8   2  10     5885.53     7590.49    411.36 o 
  -6   2  10     5658.31     6828.25    214.34 o 
  -4   2  10     2000.69     2178.63     83.77 o 
  -2   2  10    15643.64    15133.09    261.12 o 
   0   2  10     4925.27     4363.82    131.61 o 
   2   2  10    20527.60    22059.64    413.23 o 
   4   2  10    60036.29    62220.33   1237.21 o 
   6   2  10    53411.33    53621.38   1617.87 o 
   8   2  10    22086.74    23785.13    863.14 o 
  10   2  10     8893.01     8381.98    462.92 o 
  12   2  10     3018.82     3041.40    387.46 o 
  14   2  10       34.33       89.58     48.74 o 
 -17   3  10     7413.68     6646.18    632.78 o 
 -15   3  10     3408.23     2835.40    426.15 o 
 -13   3  10     2464.95     2605.69    227.69 o 
 -11   3  10      845.75      869.96    101.38 o 
  -9   3  10       56.38      202.51     41.59 o 
  -7   3  10    26103.67    24497.44    544.35 o 
  -5   3  10    56489.64    56535.47   1624.89 o 
  -3   3  10    28010.11    29293.54    483.13 o 
  -1   3  10    52698.35    52781.82    843.87 o 
   1   3  10    53903.88    53339.31   1521.05 o 
   3   3  10      187.36      281.63     41.22 o 
   5   3  10      299.49      471.18     69.70 o 
   7   3  10       91.76       95.81     39.86 o 
   9   3  10     7781.06     7949.92    288.60 o 
  11   3  10    32168.15    30939.25   1229.42 o 
  13   3  10    32880.38    34871.32   2407.93 o 
  15   3  10     8462.29     7339.62    820.99 o 
 -18   4  10     2397.88     3254.35    372.51 o 
 -16   4  10     5308.80     5377.22    410.27 o 
 -14   4  10     8479.95     7927.23    888.49 o 
 -12   4  10    28629.55    26559.88   1845.71 o 
 -10   4  10    28139.21    28220.37   2442.66 o 
  -8   4  10    19376.00    20073.87    631.87 o 
  -6   4  10     8155.11     9447.43    334.20 o 
  -4   4  10       21.75       72.03     31.21 o 
  -2   4  10     8420.50     7820.45    443.86 o 
   0   4  10    37255.62    39636.28    833.25 o 
   2   4  10    25544.23    24752.55    652.33 o 
   4   4  10    19218.76    19461.21    559.03 o 
   6   4  10    24597.17    26436.58    757.81 o 
   8   4  10    14722.63    14732.88    454.45 o 
  10   4  10     3699.45     3293.01    257.88 o 
  12   4  10     2356.78     2341.04    266.84 o 
  14   4  10      225.61      293.56    126.01 o 
 -17   5  10     6377.24     5448.00    480.13 o 
 -15   5  10     1503.64     1134.13    180.98 o 
 -13   5  10     1104.54      867.25    189.09 o 
 -11   5  10       68.13      233.16     99.08 o 
  -9   5  10     2717.48     2572.16    213.31 o 
  -7   5  10    21606.87    21758.35    574.95 o 
  -5   5  10    36600.95    37553.08   1198.19 o 
  -3   5  10    23709.39    25185.31    714.46 o 
  -1   5  10    28201.83    29264.36    810.93 o 
   1   5  10    17264.48    18279.42    768.84 o 
   3   5  10     4171.45     4549.77    343.15 o 
   5   5  10      418.07      593.56    132.33 o 
   7   5  10     1032.79     1229.34    137.27 o 
   9   5  10    13671.90    13498.86    556.33 o 
  11   5  10    24220.35    23123.07   1324.85 o 
  13   5  10     5819.98     5117.95    437.41 o 
 -16   6  10     2667.08     2698.97    358.65 o 
 -14   6  10     4274.18     3823.58    329.62 o 
 -12   6  10    13160.60    11692.29    642.43 o 
 -10   6  10    11665.83    11705.56    626.87 o 
  -8   6  10     6546.06     5990.22    263.75 o 
  -6   6  10     6548.58     5466.30    284.05 o 
  -4   6  10     1566.29     1460.74    129.85 o 
  -2   6  10     4798.27     4932.70    355.39 o 
   0   6  10    15449.46    14917.62    792.20 o 
   2   6  10     6691.27     6843.76    364.51 o 
   4   6  10     9898.28    10246.80    391.28 o 
   6   6  10    26296.35    26375.12    796.51 o 
   8   6  10    11035.38    10503.91    679.04 o 
  10   6  10     1257.68     1554.77    353.25 o 
  12   6  10     1270.03     1495.81    257.86 o 
 -15   7  10     2743.60     2086.24    335.59 o 
 -13   7  10       42.52      127.63     98.99 o 
 -11   7  10        1.37      101.65    103.90 o 
  -9   7  10     4840.58     4321.53    352.83 o 
  -7   7  10    10859.61    10761.60    736.36 o 
  -5   7  10     2678.43     3368.52    250.92 o 
  -3   7  10     4601.74     4606.27    337.93 o 
  -1   7  10    12419.44    12467.87    471.24 o 
   1   7  10    17010.27    17155.88    601.17 o 
   3   7  10     5354.07     5391.56    411.21 o 
   5   7  10        3.19      115.51     50.08 o 
   7   7  10     6778.90     7375.53    483.45 o 
   9   7  10     7368.62     6379.69    635.18 o 
  11   7  10     4325.81     3571.67    392.00 o 
 -14   8  10     1664.35     1734.57    488.30 o 
 -12   8  10     1387.45     1889.26    369.35 o 
 -10   8  10     8917.24    10020.76   1048.37 o 
  -8   8  10     6438.88     6053.81    567.18 o 
  -6   8  10     2099.36     2004.36    234.82 o 
  -4   8  10       52.50      179.39     51.22 o 
  -2   8  10     8645.81     8922.85    462.01 o 
   0   8  10     5239.66     5292.42    385.05 o 
   2   8  10      321.60      433.22     87.48 o 
   4   8  10     2653.45     2744.52    232.92 o 
   6   8  10     6892.86     6694.62    620.26 o 
   8   8  10     4453.98     4657.83    677.99 o 
  10   8  10     2215.57     2039.12    270.77 o 
 -13   9  10     3336.04     2101.97    352.92 o 
 -11   9  10      623.05      757.48    195.11 o 
  -9   9  10     3979.27     4107.73    413.14 o 
  -7   9  10      540.79      779.27    199.99 o 
  -5   9  10     1120.35     1454.14    224.89 o 
  -3   9  10     3533.78     3467.19    442.47 o 
  -1   9  10     3519.93     3430.91    369.23 o 
   1   9  10     4091.25     4040.60    424.20 o 
   3   9  10     2557.38     2440.02    309.62 o 
   5   9  10     1431.27     1291.15    190.04 o 
   7   9  10     3092.36     2616.85    375.20 o 
   9   9  10      977.58      846.11    197.64 o 
 -10  10  10      352.52      306.26    151.79 o 
  -8  10  10     3070.73     2332.48    404.88 o 
  -6  10  10     2031.75     1466.06    207.60 o 
  -4  10  10      103.28       98.33    134.87 o 
  -2  10  10       45.86      303.32    107.71 o 
   0  10  10     4827.79     5416.64    636.69 o 
   2  10  10     1801.78     1858.58    248.18 o 
   4  10  10       26.34      126.07    107.03 o 
   6  10  10     1089.62      892.79    202.51 o 
   8  10  10     1470.47     1459.29    282.90 o 
  -9  11  10      573.74      649.80    269.18 o 
  -7  11  10       65.73      313.15    157.11 o 
  -5  11  10      149.70      383.35    136.39 o 
  -3  11  10     1114.75      938.80    202.50 o 
  -1  11  10      288.59      232.27     99.05 o 
   1  11  10      170.94      187.15     67.10 o 
   3  11  10      193.70      217.53     86.54 o 
   5  11  10       74.82      129.13    126.27 o 
  -4  12  10      344.93      268.45    174.14 o 
  -2  12  10        3.30      128.51     87.57 o 
   0  12  10       21.39      230.85    113.06 o 
 -17   1  11       92.81      342.40     89.51 o 
 -15   1  11      203.55      638.01    132.10 o 
 -13   1  11      162.36      959.84    114.60 o 
 -11   1  11     2984.30     3999.11    284.40 o 
  -9   1  11     1545.39     1449.52    115.03 o 
  -7   1  11     1569.30     1686.06    133.90 o 
  -5   1  11      497.16      383.56     34.87 o 
  -3   1  11     5076.65     5222.34    205.96 o 
  -1   1  11       78.94       41.93     43.70 o 
   1   1  11       10.71       27.20     12.84 o 
   3   1  11     2887.25     2906.12    216.54 o 
   5   1  11      749.37      970.51    131.95 o 
   7   1  11     1984.04     2170.38    221.39 o 
   9   1  11      649.45      626.62    100.76 o 
  11   1  11     1245.21     1423.21    191.99 o 
  13   1  11      172.89      411.21     67.74 o 
  15   1  11      609.28      554.83    145.82 o 
 -18   2  11     1258.78     1966.69    305.91 o 
 -16   2  11      566.57      894.57    214.48 o 
 -14   2  11     2220.72     2167.03    236.49 o 
 -12   2  11      852.74      899.26    109.93 o 
 -10   2  11     6824.21     6557.97    270.02 o 
  -8   2  11      773.97     1146.42     92.48 o 
  -6   2  11     6138.16     6954.22    367.12 o 
  -4   2  11    11127.84    10808.07    309.65 o 
  -2   2  11    15772.47    14925.14    409.03 o 
   0   2  11      409.66      654.76     92.72 o 
   2   2  11     2675.08     2731.72    187.04 o 
   4   2  11     3743.21     3503.67    184.94 o 
   6   2  11     1259.86     1336.43    116.70 o 
   8   2  11     1205.31     1312.41    162.27 o 
  10   2  11      118.43      423.37    115.02 o 
  12   2  11     5533.65     5876.77    630.10 o 
  14   2  11      646.05      701.50    168.62 o 
 -17   3  11      250.05      536.53    152.69 o 
 -15   3  11      832.11     1424.71    202.07 o 
 -13   3  11     9665.63    11614.21   1045.54 o 
 -11   3  11     5288.25     6569.06    260.86 o 
  -9   3  11     2690.96     3089.91    221.80 o 
  -7   3  11      553.66      580.99     64.64 o 
  -5   3  11     2502.56     1963.42    156.59 o 
  -3   3  11     1052.73      982.92     89.35 o 
  -1   3  11       37.23      175.39     38.68 o 
   1   3  11      480.02      619.28     62.77 o 
   3   3  11     7685.49     6366.16    262.63 o 
   5   3  11    12322.23    12085.28    601.00 o 
   7   3  11     1431.65     1611.71    158.83 o 
   9   3  11      797.96      825.85    111.01 o 
  11   3  11     5210.69     5420.93    524.40 o 
  13   3  11     2109.76     2262.27    224.47 o 
 -16   4  11      594.22     1102.51    212.92 o 
 -14   4  11       10.99       71.64     60.98 o 
 -12   4  11     1772.41     1616.34    198.14 o 
 -10   4  11     5004.85     4159.79    214.36 o 
  -8   4  11      392.24      948.32    156.53 o 
  -6   4  11    10321.36    10814.40    448.58 o 
  -4   4  11    17789.01    18049.21    468.67 o 
  -2   4  11    22320.64    21591.28    507.11 o 
   0   4  11    13639.70    12012.17    461.64 o 
   2   4  11      368.61      467.66     55.37 o 
   4   4  11      118.58      271.22     43.04 o 
   6   4  11    10533.41    10707.06    496.42 o 
   8   4  11      196.34      311.02     56.46 o 
  10   4  11     7956.76     7712.02    598.49 o 
  12   4  11     3029.05     3291.96    314.00 o 
  14   4  11     2744.69     2972.19    337.37 o 
 -17   5  11       61.43      184.03     92.26 o 
 -15   5  11      677.44      944.15    189.53 o 
 -13   5  11    16186.58    18945.42   1748.14 o 
 -11   5  11    19447.19    22708.84   1490.93 o 
  -9   5  11     2496.25     2969.42    246.70 o 
  -7   5  11     6456.15     5922.63    250.26 o 
  -5   5  11     7445.38     6781.62    255.48 o 
  -3   5  11      366.62      495.73     60.73 o 
  -1   5  11       56.96      334.03     52.91 o 
   1   5  11     3578.16     3332.62    281.51 o 
   3   5  11    16959.19    17337.54    565.60 o 
   5   5  11    11467.54    10481.54    693.19 o 
   7   5  11     3622.55     3017.86    202.71 o 
   9   5  11     2611.58     2638.47    253.38 o 
  11   5  11     4585.67     4905.00    353.60 o 
  13   5  11     5253.42     5985.54    466.82 o 
 -16   6  11     7212.56     7226.72    799.73 o 
 -14   6  11       26.59      161.17     72.82 o 
 -12   6  11      271.25      398.78     71.40 o 
 -10   6  11     3333.41     3262.46    245.47 o 
  -8   6  11     2874.59     3329.43    253.82 o 
  -6   6  11    23127.44    24911.37   1019.99 o 
  -4   6  11     4697.65     5128.26    273.21 o 
  -2   6  11    20074.69    18967.93    547.62 o 
   0   6  11    38661.95    38080.04   1047.06 o 
   2   6  11       31.92      136.26     58.56 o 
   4   6  11      423.64      622.87     85.89 o 
   6   6  11     9957.61    10732.08    464.68 o 
   8   6  11      230.10      341.26    200.28 o 
  10   6  11     6303.23     6757.56    595.30 o 
  12   6  11     4455.09     4669.24    477.38 o 
 -15   7  11     2280.74     2354.65    344.11 o 
 -13   7  11    12210.88    14221.46   1367.05 o 
 -11   7  11    14935.22    19164.22   1689.75 o 
  -9   7  11     6239.38     6400.21    568.25 o 
  -7   7  11    11457.41    10583.44    598.45 o 
  -5   7  11     4806.46     4367.75    210.11 o 
  -3   7  11      170.63      392.96     55.66 o 
  -1   7  11      473.74      594.54     98.92 o 
   1   7  11      683.17      678.95     95.07 o 
   3   7  11    13313.97    12072.34    532.39 o 
   5   7  11     9637.53     9289.52    534.09 o 
   7   7  11     5730.12     5617.70    657.06 o 
   9   7  11     9908.03    10074.08    852.27 o 
  11   7  11    11561.26    12097.17   1205.21 o 
 -14   8  11      503.05      511.88    158.19 o 
 -12   8  11     4223.15     3829.52    392.88 o 
 -10   8  11     3145.33     3017.29    322.59 o 
  -8   8  11     2554.96     3021.27    518.92 o 
  -6   8  11     9738.58    11000.29    621.67 o 
  -4   8  11    24212.96    24180.89    896.78 o 
  -2   8  11    37970.40    38179.94   1360.49 o 
   0   8  11    13820.41    11961.48    628.67 o 
   2   8  11     2155.14     2167.58    208.47 o 
   4   8  11     1552.43     1682.20    225.05 o 
   6   8  11     5641.62     6364.06    641.62 o 
   8   8  11       36.20      215.06    128.88 o 
  10   8  11     5347.43     4229.31    405.20 o 
 -11   9  11     8899.72    11086.35   1144.51 o 
  -9   9  11    14366.99    15345.32    979.25 o 
  -7   9  11    17627.65    18318.65   1354.86 o 
  -5   9  11    15285.11    13333.20    807.32 o 
  -3   9  11      254.46      255.08     70.62 o 
  -1   9  11     8208.14     8617.51    786.49 o 
   1   9  11     1314.56     1245.99    208.28 o 
   3   9  11     4979.89     4849.03    425.05 o 
   5   9  11    20126.00    20854.80   1272.09 o 
   7   9  11     7628.70     6662.56    673.44 o 
   9   9  11     4925.02     5805.52    506.23 o 
 -10  10  11       33.42      107.13     72.86 o 
  -8  10  11     3291.22     3332.56    358.58 o 
  -6  10  11     6107.11     7481.30    590.19 o 
  -4  10  11    10787.15    11701.30    796.64 o 
  -2  10  11    22402.28    21854.00   1299.12 o 
   0  10  11    19079.88    20429.84   1261.11 o 
   2  10  11     6895.60     6882.77    505.15 o 
   4  10  11     2769.26     2751.98    369.33 o 
   6  10  11      136.67      319.87    154.54 o 
  -7  11  11    10319.06    10935.36    710.01 o 
  -5  11  11    11595.34    11497.19   1179.01 o 
  -3  11  11      114.88      298.25     93.96 o 
  -1  11  11     2526.75     2838.10    282.63 o 
   1  11  11      209.64      200.01     69.40 o 
   3  11  11     2405.98     1863.26    298.66 o 
 -18   0  12     4771.76     4168.56    516.93 o 
 -16   0  12     1733.37     1762.17    427.02 o 
 -14   0  12     3452.26     3039.46    425.70 o 
 -12   0  12    15137.98    14284.66    863.71 o 
 -10   0  12    30136.18    29613.27   1171.05 o 
  -8   0  12    23493.74    23064.65    776.11 o 
  -6   0  12    40809.01    40053.55   1405.41 o 
  -4   0  12    35408.95    39275.62   3128.41 o 
  -2   0  12    23452.37    24783.29    774.03 o 
   0   0  12    22621.51    22380.37   1247.50 o 
   2   0  12     2484.67     2448.19    217.95 o 
   4   0  12    54456.91    52830.38   3002.09 o 
   6   0  12    46072.53    42974.25   2213.20 o 
   8   0  12    21092.43    22066.13   1530.16 o 
  10   0  12    27131.70    27690.38   2258.36 o 
  12   0  12    11055.89    11209.58    905.96 o 
  14   0  12     2964.86     2559.21    288.75 o 
 -17   1  12    12861.78    12730.65    868.64 o 
 -15   1  12     5717.19     5349.38    447.49 o 
 -13   1  12    12594.50    12369.22    467.72 o 
 -11   1  12    30704.32    31446.13    857.95 o 
  -9   1  12     3889.88     4833.00    249.13 o 
  -7   1  12      792.76      550.47     56.28 o 
  -5   1  12     8311.16     7844.04    283.06 o 
  -3   1  12    73266.49    73240.76   1478.85 o 
  -1   1  12    75445.45    80026.50   2826.89 o 
   1   1  12    13218.88    14126.41    346.69 o 
   3   1  12    22278.81    23074.71    602.05 o 
   5   1  12    47203.38    45883.82   1109.12 o 
   7   1  12     7337.26     6741.74    246.69 o 
   9   1  12      890.38     1024.98    159.47 o 
  11   1  12     4330.84     4760.50    410.35 o 
  13   1  12     6955.68     6398.97    399.11 o 
 -18   2  12     3022.51     2116.18    227.88 o 
 -16   2  12       44.31      210.67     73.05 o 
 -14   2  12     8722.94     8580.78    779.87 o 
 -12   2  12    20654.05    19764.43    876.06 o 
 -10   2  12    10039.07     8412.40    481.46 o 
  -8   2  12    31163.03    30593.52    719.14 o 
  -6   2  12    35996.49    35628.39    919.07 o 
  -4   2  12    18406.41    20539.73    437.12 o 
  -2   2  12    22678.94    26356.10    763.65 o 
   0   2  12    11792.68    11805.72    288.90 o 
   2   2  12     7925.48     8385.73    254.80 o 
   4   2  12    36468.03    39008.87   1043.39 o 
   6   2  12     8567.88     9586.96    336.31 o 
   8   2  12    14216.10    14480.84    662.23 o 
  10   2  12    29852.84    30190.35   1862.16 o 
  12   2  12    20881.27    19698.77   1197.07 o 
  14   2  12     5388.73     4706.16    338.08 o 
 -17   3  12     7676.39     7896.70    689.63 o 
 -15   3  12     5672.52     5033.35    435.08 o 
 -13   3  12    22855.58    21677.66    910.03 o 
 -11   3  12    19392.01    20202.93    893.54 o 
  -9   3  12      706.43      945.18     98.92 o 
  -7   3  12     5289.37     5164.92    309.73 o 
  -5   3  12     5391.35     5127.80    238.01 o 
  -3   3  12    31202.96    30453.63    781.20 o 
  -1   3  12    62630.44    64489.07   2008.67 o 
   1   3  12    24439.54    26471.09    679.10 o 
   3   3  12    16491.62    18050.61    490.41 o 
   5   3  12    22009.50    21588.35    659.62 o 
   7   3  12     4004.50     3333.37    214.57 o 
   9   3  12     3005.60     3019.01    273.57 o 
  11   3  12       47.31      216.34     89.67 o 
  13   3  12      785.97      836.00    142.89 o 
 -16   4  12     1136.31      902.40    174.74 o 
 -14   4  12     2334.84     2732.41    376.60 o 
 -12   4  12     7032.94     6856.17    418.54 o 
 -10   4  12     7760.96     7138.07    493.49 o 
  -8   4  12    26044.43    26965.44    959.97 o 
  -6   4  12    40943.34    40609.00    877.69 o 
  -4   4  12    15039.18    16067.52    400.10 o 
  -2   4  12    18939.65    19786.88    435.62 o 
   0   4  12     5143.78     4947.92    244.19 o 
   2   4  12    11565.33    11580.41    341.11 o 
   4   4  12    16887.65    17926.54    684.23 o 
   6   4  12    14657.37    15563.07    704.52 o 
   8   4  12    16687.75    16857.55    645.85 o 
  10   4  12    16690.37    16908.87   1001.00 o 
  12   4  12     9616.44     9035.16    629.63 o 
 -15   5  12     7424.64     6261.76    714.50 o 
 -13   5  12    11955.63    11642.78    921.06 o 
 -11   5  12     6719.68     6538.83    438.15 o 
  -9   5  12      148.74      174.67     62.59 o 
  -7   5  12      277.74      379.82     61.47 o 
  -5   5  12     1321.94     1275.38    129.56 o 
  -3   5  12    20307.51    21347.99    542.97 o 
  -1   5  12    47640.25    50568.31   1427.02 o 
   1   5  12    23288.45    23561.17    625.34 o 
   3   5  12     7368.72     7705.73    519.24 o 
   5   5  12    14376.21    13929.33    702.70 o 
   7   5  12     1269.35     1178.94    150.51 o 
   9   5  12      464.02      379.43     90.66 o 
  11   5  12      430.50      311.60    141.81 o 
  13   5  12     1831.97     1263.46    242.62 o 
 -16   6  12       62.79      323.35    119.11 o 
 -14   6  12      336.43      622.62    163.80 o 
 -12   6  12     2803.55     2314.96    269.34 o 
 -10   6  12     8338.28     8044.30    407.84 o 
  -8   6  12    12659.49    12003.90   1080.66 o 
  -6   6  12    16549.60    16479.40    628.26 o 
  -4   6  12     7992.81     7917.57    293.12 o 
  -2   6  12      843.41      950.26    115.14 o 
   0   6  12     2862.90     2751.03    250.73 o 
   2   6  12      454.12      585.89    106.85 o 
   4   6  12     5629.76     5618.24    462.83 o 
   6   6  12    10697.67    10535.13    729.91 o 
   8   6  12    14556.32    13123.96   1739.59 o 
  10   6  12    15455.94    14513.78   1163.19 o 
  12   6  12     4772.36     4277.25    398.29 o 
 -15   7  12    10877.35     9287.28    625.22 o 
 -13   7  12     6066.41     5398.88    432.73 o 
 -11   7  12      869.20      518.78    129.74 o 
  -9   7  12       32.40       65.01     58.24 o 
  -7   7  12     1089.94      997.34    221.25 o 
  -5   7  12     1087.14     1305.54    158.47 o 
  -3   7  12     3681.95     4018.67    298.20 o 
  -1   7  12     7789.49     8634.42    439.79 o 
   1   7  12    14013.30    14810.12    766.32 o 
   3   7  12    13346.29    13736.34    581.19 o 
   5   7  12      986.48      970.66    156.46 o 
   7   7  12      356.97      327.18    140.21 o 
   9   7  12       53.38      153.75     81.22 o 
  11   7  12      547.94      396.32    115.01 o 
 -12   8  12      107.95      160.36     87.71 o 
 -10   8  12      831.96      961.70    175.57 o 
  -8   8  12    10739.16    10685.08   1623.01 o 
  -6   8  12    11978.18    11573.21   1087.31 o 
  -4   8  12     3230.02     3008.32    255.23 o 
  -2   8  12       12.38      214.14     63.23 o 
   0   8  12       13.29      241.33     70.55 o 
   2   8  12      125.01      445.98     95.02 o 
   4   8  12     2906.47     2635.25    420.29 o 
   6   8  12     2661.31     2998.35    385.69 o 
   8   8  12     2536.77     2461.01    302.74 o 
 -11   9  12      470.36      302.17    146.20 o 
  -9   9  12      300.08      339.23    109.54 o 
  -7   9  12       29.20       99.09    161.06 o 
  -5   9  12      123.80      262.35     98.87 o 
  -3   9  12      510.16      938.53    155.98 o 
  -1   9  12     1840.63     2370.01    391.85 o 
   1   9  12    10069.11    10509.16    752.40 o 
   3   9  12     5829.61     4983.14    382.45 o 
   5   9  12        8.82      221.58    105.12 o 
   7   9  12      427.84      366.24    224.00 o 
  -8  10  12      701.09      720.14    208.45 o 
  -6  10  12     1567.74     1598.22    263.79 o 
  -4  10  12      856.41      729.54    118.39 o 
  -2  10  12      364.01      330.32    110.33 o 
   0  10  12       77.98       75.69     73.68 o 
   2  10  12       24.57      163.84     75.39 o 
   4  10  12        8.42      192.54     95.77 o 
   6  10  12     1650.93     1347.19    249.99 o 
  -5  11  12       39.87      123.98     83.29 o 
  -3  11  12       52.06      207.42     80.44 o 
  -1  11  12     1441.53     1246.70    190.23 o 
   1  11  12     1678.57     1203.10    234.93 o 
 -17   1  13      253.90      295.30     99.51 o 
 -15   1  13      603.17      645.97    291.72 o 
 -13   1  13        2.08      528.38    108.47 o 
 -11   1  13      715.45      973.98    110.40 o 
  -9   1  13      343.30      985.83    103.42 o 
  -7   1  13     1211.28     1303.75     94.00 o 
  -5   1  13     5616.70     5318.34    213.19 o 
  -3   1  13      223.01      216.03     54.72 o 
  -1   1  13      694.40      807.38    113.29 o 
   1   1  13      450.79      470.17     95.04 o 
   3   1  13     3223.26     3092.30    187.26 o 
   5   1  13     1055.06      961.77    104.52 o 
   7   1  13      596.41      535.80     95.32 o 
   9   1  13       60.53      189.35     50.20 o 
  11   1  13     1211.78     1002.65    248.97 o 
  13   1  13      151.58      186.50     67.20 o 
 -16   2  13       77.92      720.93    129.08 o 
 -14   2  13      130.94      876.96    184.64 o 
 -12   2  13      978.81     1537.59    173.66 o 
 -10   2  13     4544.78     4373.25    178.64 o 
  -8   2  13     2068.75     2000.84    139.48 o 
  -6   2  13      137.87      354.24     53.50 o 
  -4   2  13     5324.07     5435.76    311.25 o 
  -2   2  13     3487.00     3365.49    268.04 o 
   0   2  13       43.10       66.32     19.03 o 
   2   2  13       10.74       84.00     27.20 o 
   4   2  13     2966.02     2772.65    192.49 o 
   6   2  13     3989.27     4014.41    221.66 o 
   8   2  13      653.65      703.06    105.55 o 
  10   2  13     1020.94     1157.17    177.86 o 
  12   2  13      432.56      565.48    124.70 o 
 -17   3  13     1261.84     1512.52    197.66 o 
 -15   3  13      119.56      172.87    107.20 o 
 -13   3  13     2766.89     3761.92    442.74 o 
 -11   3  13     2355.33     2676.42    204.16 o 
  -9   3  13     1251.86     1883.55    156.27 o 
  -7   3  13     5130.51     5508.18    247.39 o 
  -5   3  13      463.70      445.77     48.03 o 
  -3   3  13     4256.20     3636.68    231.17 o 
  -1   3  13     8579.43     7696.13    200.04 o 
   1   3  13      491.16      414.02     47.63 o 
   3   3  13      379.82      433.35     52.43 o 
   5   3  13      116.31      222.18     40.75 o 
   7   3  13      433.18      462.28     73.35 o 
   9   3  13     2898.22     2682.10    267.75 o 
  11   3  13     3216.81     3318.48    272.04 o 
  13   3  13     4190.78     4558.78    293.37 o 
 -16   4  13      178.03      456.47    239.61 o 
 -14   4  13     1457.61     1947.26    260.67 o 
 -12   4  13     8847.28    10448.87    514.73 o 
 -10   4  13     2760.15     3272.77    242.07 o 
  -8   4  13      629.49      670.57     82.68 o 
  -6   4  13      371.33      352.12     51.41 o 
  -4   4  13     5043.97     5461.15    242.83 o 
  -2   4  13     9870.58     8966.99    473.17 o 
   0   4  13     2348.54     2365.40    153.94 o 
   2   4  13     1777.77     1347.84    119.96 o 
   4   4  13    34146.68    33271.81    765.82 o 
   6   4  13    11352.89    10897.51    377.70 o 
   8   4  13     2136.23     2119.94    220.62 o 
  10   4  13       63.20      309.15     93.29 o 
  12   4  13      377.19      331.22     93.49 o 
 -15   5  13      565.85      551.27    146.42 o 
 -13   5  13     1065.97     1567.65    274.32 o 
 -11   5  13     6947.56     7622.17    693.44 o 
  -9   5  13     7649.21     7420.23    426.52 o 
  -7   5  13     2017.89     2176.10    141.74 o 
  -5   5  13     2760.68     2489.00    228.23 o 
  -3   5  13    17422.29    16517.35    567.76 o 
  -1   5  13    25066.70    25041.51    812.65 o 
   1   5  13     1424.12     1052.50    108.41 o 
   3   5  13     1647.45     1495.67    141.69 o 
   5   5  13     1425.36     1420.89    186.38 o 
   7   5  13     6498.95     6613.69    718.54 o 
   9   5  13     6679.94     7951.69    642.02 o 
  11   5  13     3275.44     3538.44    260.32 o 
 -14   6  13     9400.67     9894.80    824.06 o 
 -12   6  13    13937.40    13950.00   1092.27 o 
 -10   6  13     5294.11     5572.99    651.38 o 
  -8   6  13      393.95      463.22     97.71 o 
  -6   6  13      260.77      530.17     86.49 o 
  -4   6  13     8078.59     8610.20    388.35 o 
  -2   6  13     4782.37     4791.88    245.17 o 
   0   6  13      484.13      322.29     56.15 o 
   2   6  13     3307.94     2765.53    193.12 o 
   4   6  13    28063.17    29190.77   1174.54 o 
   6   6  13    20670.74    19485.55    951.69 o 
   8   6  13      685.00      929.58    203.61 o 
  10   6  13      766.37     1195.59    207.59 o 
 -13   7  13      592.31      963.91    284.53 o 
 -11   7  13     3675.77     3559.55    294.14 o 
  -9   7  13    14078.27    14992.93   1123.72 o 
  -7   7  13    14277.14    13924.21   1409.67 o 
  -5   7  13     7320.85     7086.07    268.05 o 
  -3   7  13     6353.55     6028.34    345.37 o 
  -1   7  13    11349.48    10633.29    506.29 o 
   1   7  13     3236.90     2645.94    259.18 o 
   3   7  13      579.30      937.95    168.60 o 
   5   7  13      493.22      462.28    128.81 o 
   7   7  13     2227.79     2131.10    335.72 o 
   9   7  13    12851.48    13000.79   1836.83 o 
 -12   8  13     9361.58    10258.16   1893.96 o 
 -10   8  13     2679.58     2932.87    251.09 o 
  -8   8  13     2216.58     2002.10    303.68 o 
  -6   8  13     1441.86     1045.43    131.31 o 
  -4   8  13     2986.90     3155.66    376.69 o 
  -2   8  13    14223.33    16079.65    620.51 o 
   0   8  13     3055.70     2908.01    326.30 o 
   2   8  13     7449.12     6895.54    673.30 o 
   4   8  13    21402.67    19412.60   1510.06 o 
   6   8  13    11162.12    12047.16    990.48 o 
   8   8  13     4743.54     4491.78    421.34 o 
 -11   9  13      254.30      351.82    132.17 o 
  -9   9  13     6458.30     7170.36    643.34 o 
  -7   9  13    24964.99    25951.47   2622.48 o 
  -5   9  13    10373.00    10815.01    645.43 o 
  -3   9  13     8783.95     7931.83    478.29 o 
  -1   9  13    13396.13    12598.11    723.27 o 
   1   9  13     1820.44     1782.75    241.02 o 
   3   9  13       53.54      339.64     80.53 o 
   5   9  13      193.05      193.95    105.45 o 
   7   9  13     6199.81     5337.75    472.33 o 
  -8  10  13     1621.95     1123.12    226.89 o 
  -6  10  13      254.76      297.91    140.07 o 
  -4  10  13     2405.34     2264.26    202.50 o 
  -2  10  13     5555.19     6217.08    405.42 o 
   0  10  13     4546.28     4931.22    341.71 o 
   2  10  13    10069.64    10379.41    872.32 o 
   4  10  13    17601.04    17077.03    915.57 o 
 -16   0  14    10706.70     9402.75    855.70 o 
 -14   0  14      563.33      735.62    211.20 o 
 -12   0  14      276.98      690.30    192.45 o 
 -10   0  14      868.89      672.87    115.85 o 
  -8   0  14    27379.43    24450.22   1122.32 o 
  -6   0  14    19085.24    19716.08   1551.90 o 
  -4   0  14    39399.77    42680.23   2238.82 o 
  -2   0  14    76671.39    80549.15   3891.74 o 
   0   0  14    15852.29    14675.02    840.42 o 
   2   0  14      206.60      283.87     71.26 o 
   4   0  14    11254.02    10626.46    685.96 o 
   6   0  14      201.63      101.11     54.28 o 
   8   0  14    14568.97    15541.24    778.13 o 
  10   0  14    12245.61    12946.18   1501.92 o 
  12   0  14    16630.04    15897.39   2161.02 o 
 -17   1  14      769.50      815.81    132.03 o 
 -15   1  14     9447.50     8004.13    590.13 o 
 -13   1  14    19205.10    18070.77    686.01 o 
 -11   1  14    20058.56    19836.12    617.59 o 
  -9   1  14    35993.12    35596.87    924.73 o 
  -7   1  14    22765.11    24508.60    733.75 o 
  -5   1  14      743.04      687.87    147.95 o 
  -3   1  14     7687.24     6735.95    347.41 o 
  -1   1  14       57.20      123.10     97.23 o 
   1   1  14     4426.99     4675.17    437.18 o 
   3   1  14    42241.64    44704.37   1362.56 o 
   5   1  14    38435.72    39568.68   1747.33 o 
   7   1  14    27418.13    28183.44   1162.92 o 
   9   1  14    25098.87    25650.48   1473.97 o 
  11   1  14     3309.18     2288.47    300.01 o 
 -16   2  14     8708.80     8016.21    869.06 o 
 -14   2  14     5050.34     4797.34    435.48 o 
 -12   2  14       26.60      179.90     58.41 o 
 -10   2  14     8302.92     8028.88    373.31 o 
  -8   2  14    16185.31    14699.07    466.47 o 
  -6   2  14    25872.09    25491.83    822.41 o 
  -4   2  14    33252.94    32312.09   1364.27 o 
  -2   2  14    54181.13    52460.70   2070.91 o 
   0   2  14    19827.21    22915.82   1281.74 o 
   2   2  14      427.45      543.07     55.59 o 
   4   2  14        9.75      102.39     34.69 o 
   6   2  14        2.90       39.51     33.01 o 
   8   2  14     3518.29     3915.33    330.57 o 
  10   2  14     7059.88     7137.77    480.15 o 
  12   2  14     6537.86     5737.15    352.43 o 
 -15   3  14     4348.60     4630.74    398.93 o 
 -13   3  14    11431.72    10777.06    910.38 o 
 -11   3  14    25044.83    24481.97    911.73 o 
  -9   3  14    31255.37    33358.76   1204.57 o 
  -7   3  14    16613.49    17043.00    557.86 o 
  -5   3  14        5.39       99.41     23.94 o 
  -3   3  14     5693.91     5297.38    327.04 o 
  -1   3  14     1682.54     1837.69    174.32 o 
   1   3  14     2472.81     2531.67    163.17 o 
   3   3  14    36705.21    36609.64   1287.36 o 
   5   3  14    30787.93    31534.93    897.88 o 
   7   3  14    13729.17    13500.77    487.78 o 
   9   3  14    17053.11    16567.14   1003.08 o 
  11   3  14     1707.76     1333.85    185.90 o 
 -16   4  14     4191.50     2968.76    330.02 o 
 -14   4  14     5355.15     4782.27    403.12 o 
 -12   4  14      906.85     1110.91    212.65 o 
 -10   4  14     3867.89     3226.83    233.90 o 
  -8   4  14     9406.08     8759.06    370.01 o 
  -6   4  14    13546.43    12730.18    361.52 o 
  -4   4  14    36243.26    37829.56   1243.50 o 
  -2   4  14    30421.18    32237.74   1014.45 o 
   0   4  14    13328.51    14040.18    403.80 o 
   2   4  14     4310.52     4359.06    268.35 o 
   4   4  14     1247.85     1242.55    128.61 o 
   6   4  14      598.31      590.91     89.10 o 
   8   4  14     7261.10     7378.30    572.42 o 
  10   4  14     6272.52     5930.54    357.56 o 
 -15   5  14     5164.85     5426.09    473.03 o 
 -13   5  14    12167.11    11884.92    980.59 o 
 -11   5  14     7857.84     6757.65    654.63 o 
  -9   5  14     3260.26     3508.28    235.38 o 
  -7   5  14    12637.67    13048.62    408.37 o 
  -5   5  14     6122.03     5608.54    270.85 o 
  -3   5  14     1411.00     1203.91    185.66 o 
  -1   5  14      547.64      582.93     83.65 o 
   1   5  14     7917.23     7750.07    351.76 o 
   3   5  14    20893.61    21680.41    807.05 o 
   5   5  14    14842.67    15596.59    674.49 o 
   7   5  14    10306.43     9872.65   1193.78 o 
   9   5  14     7555.83     7932.85    692.17 o 
  11   5  14     4282.25     3695.11    372.17 o 
 -14   6  14     2433.95     2237.84    291.83 o 
 -12   6  14     2447.50     2392.29    354.44 o 
 -10   6  14     1898.10     1487.45    263.98 o 
  -8   6  14    13513.90    12097.37    598.12 o 
  -6   6  14    10627.85     9487.65    372.75 o 
  -4   6  14    12930.61    12983.62    503.26 o 
  -2   6  14    10497.93    10714.90    377.75 o 
   0   6  14     1152.59     1283.37    151.82 o 
   2   6  14     2306.01     2425.80    184.77 o 
   4   6  14     6841.09     5942.46    439.06 o 
   6   6  14       20.42      129.90     99.13 o 
   8   6  14     7793.04     6314.01    859.40 o 
  10   6  14     6816.66     6445.37    487.29 o 
 -13   7  14     4812.52     4901.53    485.15 o 
 -11   7  14     1268.26     1087.20    140.99 o 
  -9   7  14     7056.97     4501.11    604.98 o 
  -7   7  14     4541.00     4618.55    346.66 o 
  -5   7  14      312.20      295.68     69.41 o 
  -3   7  14      939.69      951.64    166.25 o 
  -1   7  14     3180.10     3249.75    262.36 o 
   1   7  14     8007.88     8777.27    543.28 o 
   3   7  14     5056.55     5261.02    537.28 o 
   5   7  14     5191.48     5157.45    677.87 o 
   7   7  14     4792.46     4239.95    477.46 o 
   9   7  14     5023.50     4691.05    484.99 o 
 -12   8  14     1595.67     1183.04    226.55 o 
 -10   8  14        3.50      196.76     77.11 o 
  -8   8  14     4563.09     4011.44    581.79 o 
  -6   8  14     7037.10     7209.62    508.68 o 
  -4   8  14     2183.23     2917.55    323.26 o 
  -2   8  14     5647.33     6279.85    524.20 o 
   0   8  14     5697.45     5542.36    482.72 o 
   2   8  14      807.45      741.35    288.16 o 
   4   8  14      327.66      217.69    106.12 o 
   6   8  14      114.95      115.04     62.01 o 
  -9   9  14     1023.13      729.66    121.92 o 
  -7   9  14      479.62      370.43     98.20 o 
  -5   9  14     2550.31     2284.17    206.40 o 
  -3   9  14      961.95      813.05    126.48 o 
  -1   9  14      819.70     1097.99    156.91 o 
   1   9  14     3984.40     4502.80    281.11 o 
   3   9  14     1912.18     2156.87    225.63 o 
   5   9  14     2019.15     1501.45    313.92 o 
  -6  10  14      748.27     1207.24    157.32 o 
  -4  10  14     1356.81     1770.55    200.92 o 
  -2  10  14      156.36      327.54    104.43 o 
   0  10  14      189.14       98.44     80.74 o 
   2  10  14     1303.59     1099.92    243.31 o 
 -15   1  15        7.25      229.76     91.41 o 
 -13   1  15     1839.03     1495.81    257.84 o 
 -11   1  15      707.68     1043.98    174.65 o 
  -9   1  15     1129.85     1452.07    151.20 o 
  -7   1  15       12.86       74.13     32.51 o 
  -5   1  15       71.75      134.77     68.58 o 
  -3   1  15     4876.04     4732.37    400.41 o 
  -1   1  15     4772.40     5137.14    580.83 o 
   1   1  15      384.04      371.32    101.76 o 
   3   1  15       51.46       24.23     21.53 o 
   5   1  15        9.95       44.09     21.54 o 
   7   1  15       15.56       82.31     51.07 o 
   9   1  15       29.87      287.24     77.66 o 
  11   1  15      442.61      350.32    169.05 o 
 -16   2  15      118.67      642.41    166.60 o 
 -14   2  15       11.21      508.26    133.49 o 
 -12   2  15       88.53      412.43    141.74 o 
 -10   2  15     5989.14     6206.92    501.09 o 
  -8   2  15     8989.61     8571.81    379.55 o 
  -6   2  15      113.90       66.45     25.24 o 
  -4   2  15      173.24      405.90     97.23 o 
  -2   2  15     2921.61     2778.28    297.93 o 
   0   2  15      550.90      415.31    131.90 o 
   2   2  15     4555.41     3615.24    208.77 o 
   4   2  15      194.35      173.02     45.40 o 
   6   2  15     1845.86     1859.47    189.08 o 
   8   2  15     3155.68     3335.52    292.53 o 
  10   2  15      120.91      148.10     63.35 o 
 -15   3  15     1038.07     1195.38    183.11 o 
 -13   3  15       29.42      110.71     45.80 o 
 -11   3  15       29.04      268.87     76.68 o 
  -9   3  15      118.74      390.47     74.46 o 
  -7   3  15       94.54      220.50     44.04 o 
  -5   3  15     1440.39     1355.46    140.68 o 
  -3   3  15    10640.30    10244.84    360.01 o 
  -1   3  15    14362.51    12829.47    643.77 o 
   1   3  15        9.96       39.08     23.44 o 
   3   3  15       50.54       51.95     28.31 o 
   5   3  15      975.90     1006.13    145.58 o 
   7   3  15       55.57       79.47     58.08 o 
   9   3  15      273.99      369.69     91.90 o 
  11   3  15        7.31       58.93     48.99 o 
 -14   4  15      577.38        0.00      0.35 o 
 -12   4  15     4605.44     5141.44    339.31 o 
 -10   4  15     8458.84    10146.21    529.11 o 
  -8   4  15     6959.50     6711.09    251.30 o 
  -6   4  15      823.28      659.29     79.74 o 
  -4   4  15       24.52      107.29     29.10 o 
  -2   4  15     2355.42     2210.53    118.87 o 
   0   4  15      902.05     1107.74     99.19 o 
   2   4  15     1242.03     1489.76    137.99 o 
   4   4  15     8790.47     7259.53    464.23 o 
   6   4  15     8092.97     7741.93    515.10 o 
   8   4  15     9359.86    10064.12    594.41 o 
  10   4  15     1505.80     1642.63    258.84 o 
 -13   5  15     1152.70     1108.57    192.25 o 
 -11   5  15      703.13      776.09    151.47 o 
  -9   5  15     1221.05     1736.05    193.18 o 
  -7   5  15      186.58      203.74     52.53 o 
  -5   5  15     1512.69     1617.42    157.88 o 
  -3   5  15    13779.66    12985.72    464.16 o 
  -1   5  15    12392.41    11505.70    378.45 o 
   1   5  15    11941.63    11350.92    465.68 o 
   3   5  15     5980.14     5364.77    449.31 o 
   5   5  15      805.77      898.41    157.56 o 
   7   5  15      110.09      209.01     86.64 o 
   9   5  15      591.13      506.18    147.68 o 
 -12   6  15     5465.03     6303.69    472.29 o 
 -10   6  15    14435.86    14482.10    837.08 o 
  -8   6  15    15515.12    16765.39    887.96 o 
  -6   6  15     4450.81     4015.21    352.23 o 
  -4   6  15        6.76      145.52     48.29 o 
  -2   6  15     1388.66     1157.59    163.37 o 
   0   6  15     2003.81     1926.63    184.55 o 
   2   6  15    12400.52    11474.37    482.31 o 
   4   6  15    11181.99    10663.96    568.13 o 
   6   6  15     7062.05     6586.13    459.75 o 
 -11   7  15       25.89      212.83     84.96 o 
  -9   7  15      223.73      216.12    215.07 o 
  -7   7  15      489.34      577.60    107.40 o 
  -5   7  15     7642.77     8100.74    543.14 o 
  -3   7  15    23262.35    26213.98   1296.50 o 
  -1   7  15    11930.53    12146.47    671.58 o 
   1   7  15     5907.47     5368.84    392.16 o 
   3   7  15     6102.01     5737.95    371.28 o 
   5   7  15      617.25      709.48    132.18 o 
  -8   8  15    12492.30    13768.58   1754.10 o 
  -6   8  15     5656.23     5102.23    333.58 o 
  -4   8  15     2967.95     2568.43    322.69 o 
  -2   8  15     2988.19     3091.66    270.46 o 
   0   8  15      918.61      964.71    144.66 o 
   2   8  15     8936.30     9718.08    888.97 o 
   4   8  15     8879.80     9078.98   1378.26 o 
  -7   9  15      332.59      527.35    147.89 o 
  -5   9  15     5939.75     6462.07    614.76 o 
  -3   9  15    16793.08    18704.43   1812.44 o 
  -1   9  15    13678.71    12763.66   1288.46 o 
   1   9  15     4500.39     3571.37    404.01 o 
   3   9  15     8806.07     8164.89    850.49 o 
 -14   0  16     8996.80     8399.43   1173.29 o 
 -12   0  16       35.02      158.56    103.91 o 
 -10   0  16     2184.83     2391.53    345.71 o 
  -8   0  16     1468.00     2077.28    459.15 o 
  -6   0  16      285.62      238.68    266.67 o 
  -4   0  16     4919.81     4417.93    565.56 o 
  -2   0  16    41930.12    41253.56   3670.23 o 
   0   0  16    22040.99    22806.47   1657.73 o 
   2   0  16    16109.77    15361.17   1338.17 o 
   4   0  16    27540.71    27524.40   2984.59 o 
   6   0  16    13717.85    12910.23   1091.38 o 
   8   0  16     3214.36     3602.21    641.84 o 
  10   0  16     1806.46     1784.93    419.72 o 
 -15   1  16      243.48      227.92    150.94 o 
 -13   1  16     3624.87     3022.28    333.15 o 
 -11   1  16    32128.44    31899.24   1824.41 o 
  -9   1  16    37702.16    36983.83   1453.61 o 
  -7   1  16     8643.61     8852.09    429.16 o 
  -5   1  16     7341.52     8577.51    633.48 o 
  -3   1  16    22646.03    23774.20   1205.41 o 
  -1   1  16     9091.69     9763.95    581.66 o 
   1   1  16       23.89       36.94     53.30 o 
   3   1  16     1634.53     1950.32    175.49 o 
   5   1  16    14314.82    13407.16    570.09 o 
   7   1  16    37537.00    40295.59   2743.26 o 
   9   1  16    13825.44    13214.54   1126.23 o 
 -14   2  16    11080.67    11656.51   1252.00 o 
 -12   2  16     6998.74     5849.79    359.21 o 
 -10   2  16      541.73      770.58    102.47 o 
  -8   2  16     1240.16     1424.00    184.66 o 
  -6   2  16       94.71       85.56     92.81 o 
  -4   2  16    11970.46    12842.46    958.15 o 
  -2   2  16    15472.41    16223.38    889.73 o 
   0   2  16    25927.42    26955.28   1563.17 o 
   2   2  16    40490.78    42979.67   3141.14 o 
   4   2  16    19442.99    20199.10    972.19 o 
   6   2  16     1725.12     1539.92    190.18 o 
   8   2  16     2676.11     2445.52    289.04 o 
  10   2  16       25.48       36.20    101.20 o 
 -15   3  16      152.28      123.39    129.44 o 
 -13   3  16     1204.19     1082.16    174.20 o 
 -11   3  16    11315.33    11565.96    797.08 o 
  -9   3  16    26649.01    25199.00   1164.46 o 
  -7   3  16    20680.00    19844.02    739.26 o 
  -5   3  16     8538.66     9526.70    649.07 o 
  -3   3  16    18235.22    20416.99    795.40 o 
  -1   3  16    10926.55    11256.66    779.55 o 
   1   3  16     1845.97     1987.90    139.21 o 
   3   3  16     3807.66     4268.02    324.66 o 
   5   3  16     8437.40     8486.90    630.70 o 
   7   3  16    21928.23    22873.14   1710.85 o 
   9   3  16    13648.96    12820.50   1268.12 o 
 -14   4  16    11084.86    11697.14    826.27 o 
 -12   4  16     1473.37     1300.66    189.27 o 
 -10   4  16      619.18      874.13    137.86 o 
  -8   4  16     1906.21     2311.72    221.14 o 
  -6   4  16      255.61      107.36     40.07 o 
  -4   4  16     6862.81     7383.13    518.10 o 
  -2   4  16     5099.96     6047.41    432.89 o 
   0   4  16    14293.32    16939.92    914.28 o 
   2   4  16    41521.59    45155.08   1913.28 o 
   4   4  16    16653.30    18576.01   1088.65 o 
   6   4  16     1928.77     1669.75    231.83 o 
   8   4  16     1052.37      960.98    213.88 o 
 -13   5  16     2383.89     1899.17    336.09 o 
 -11   5  16     9512.07    10021.18    797.87 o 
  -9   5  16     9774.87    10904.97    675.68 o 
  -7   5  16     7636.15     7392.90    607.26 o 
  -5   5  16    14583.61    14074.05    637.96 o 
  -3   5  16     6764.27     7884.95    478.48 o 
  -1   5  16     2056.07     2227.31    276.44 o 
   1   5  16      325.13      312.88     90.18 o 
   3   5  16     4684.79     5428.72    458.71 o 
   5   5  16     4664.41     5315.76    479.17 o 
   7   5  16     8878.61    10661.16   1596.84 o 
 -12   6  16     2602.45     1817.20    448.50 o 
 -10   6  16     1165.91     1066.51    146.48 o 
  -8   6  16      151.52      200.91     87.41 o 
  -6   6  16     1106.74     1749.36    224.13 o 
  -4   6  16     3635.22     4733.85    333.04 o 
  -2   6  16     5550.07     5413.64    461.94 o 
   0   6  16     7622.54     7827.35    599.55 o 
   2   6  16    10968.14    12322.85    798.62 o 
   4   6  16     8859.59     9622.81    704.93 o 
   6   6  16     2012.75     1155.68    370.30 o 
 -11   7  16     1017.80     1492.62    488.16 o 
  -9   7  16     4064.52     5651.17    357.96 o 
  -7   7  16     8885.89     9543.32    692.13 o 
  -5   7  16     8278.01     8812.36    639.70 o 
  -3   7  16     8413.62     8762.91    904.33 o 
  -1   7  16      345.70      140.70     87.20 o 
   1   7  16     2673.95     2676.98    432.72 o 
   3   7  16      456.38      744.91    138.97 o 
   5   7  16     1794.23     1766.20    412.08 o 
  -8   8  16       99.83       80.89     74.03 o 
  -6   8  16      341.60      568.56    130.67 o 
  -4   8  16      151.67      696.07    163.32 o 
  -2   8  16      223.58      781.92    148.13 o 
   0   8  16     4729.76     4728.83    346.41 o 
   2   8  16    10019.83    10889.34   1152.24 o 
   4   8  16     5289.12     5587.78    506.79 o 
  -5   9  16     4037.80     4162.16    389.68 o 
  -3   9  16     2336.84     2666.77    346.13 o 
  -1   9  16        4.92      153.31     88.72 o 
 -13   1  17      129.68      257.71    171.95 o 
 -11   1  17      521.81      244.36    167.04 o 
  -9   1  17      167.22      353.12    171.30 o 
  -7   1  17     1221.32     1272.97    234.54 o 
  -5   1  17      475.92      615.64    146.85 o 
  -3   1  17      169.51      250.24     84.75 o 
  -1   1  17      843.25      791.74    150.23 o 
   1   1  17      835.76      816.66    196.27 o 
   3   1  17      256.21      494.16    257.38 o 
   5   1  17        1.26       89.02     73.14 o 
   7   1  17     1199.57     1222.78    244.72 o 
   9   1  17      555.15      701.09    177.94 o 
 -14   2  17      240.43      196.92    162.82 o 
 -12   2  17      611.25      785.87    265.46 o 
 -10   2  17     1235.81     2106.61    406.76 o 
  -8   2  17      751.05      891.32    199.48 o 
  -6   2  17      386.81      399.42    120.26 o 
  -4   2  17     2261.51     2190.78    296.31 o 
  -2   2  17     2368.18     2241.68    258.90 o 
   0   2  17      691.51      528.58    132.38 o 
   2   2  17      119.34      -32.58    120.64 o 
   4   2  17      512.09      455.54    149.74 o 
   6   2  17     1465.43     1646.17    414.07 o 
   8   2  17      592.27      707.06    355.98 o 
 -13   3  17      458.59      364.20    322.45 o 
 -11   3  17      999.33      831.47    233.41 o 
  -9   3  17     2213.96     1971.56    287.57 o 
  -7   3  17     3895.44     3861.04    480.72 o 
  -5   3  17       38.78       96.64     61.74 o 
  -3   3  17     6175.17     5065.12    649.06 o 
  -1   3  17     6167.09     5433.47    685.17 o 
   1   3  17     2275.61     2278.83    311.83 o 
   3   3  17      877.49      864.84    220.93 o 
   5   3  17      597.34      358.72    108.53 o 
   7   3  17      630.47     1136.07    256.82 o 
 -12   4  17     5925.48     6483.75   1541.22 o 
 -10   4  17    10979.13    11731.31   1067.22 o 
  -8   4  17     2057.05     2543.41    322.36 o 
  -6   4  17     2765.87     2383.72    330.04 o 
  -4   4  17     2129.88     1484.74    292.76 o 
  -2   4  17     1512.48     1259.94    290.47 o 
   0   4  17     1764.91     2082.91    371.13 o 
   2   4  17     2409.97     2313.44    382.71 o 
   4   4  17       39.37       56.36     64.72 o 
   6   4  17     7406.38     7502.77    708.03 o 
   8   4  17     1660.20     1779.02    280.20 o 
 -11   5  17     4133.96     3928.57    458.26 o 
  -9   5  17     4580.94     4838.88    369.42 o 
  -7   5  17      201.00      297.85    128.41 o 
  -5   5  17      868.97     1309.17    271.79 o 
  -3   5  17     2093.82     2268.12    352.49 o 
  -1   5  17     1224.81     1045.36    217.55 o 
   1   5  17     4084.49     3817.02    494.53 o 
   3   5  17     7763.80     6824.08    651.66 o 
   5   5  17     4074.06     2971.28    560.60 o 
   7   5  17     5952.69     5873.55    759.32 o 
 -10   6  17     7549.38     8185.92    920.92 o 
  -8   6  17     9442.63     9447.65    858.51 o 
  -6   6  17     3242.53     2919.00    417.83 o 
  -4   6  17     5775.45     5721.89    549.29 o 
  -2   6  17     5067.89     4592.95    492.86 o 
   0   6  17     3492.82     3144.38    461.57 o 
   2   6  17     2965.87     2463.75    336.86 o 
   4   6  17      575.36      513.17    234.75 o 
  -9   7  17     7008.52     5513.58   1133.09 o 
  -7   7  17     1274.49     1340.37    252.09 o 
  -5   7  17      544.75      737.04    169.24 o 
  -3   7  17     1551.47     1627.69    251.25 o 
  -1   7  17     6444.99     5792.26    460.41 o 
   1   7  17    15172.84    14721.28   1475.41 o 
   3   7  17     8631.46     8284.92    926.23 o 
  -6   8  17     9032.92     7808.97    626.51 o 
  -4   8  17     9550.88     9655.51   1079.67 o 
  -2   8  17     4655.26     3900.57    424.73 o 
   0   8  17     1838.34     1498.05    246.38 o 
 -12   0  18     8278.35     8621.90   1407.17 o 
 -10   0  18     8057.11     9672.98   1316.42 o 
  -8   0  18    29253.75    29079.03   3026.04 o 
  -6   0  18    10708.24     9920.92   1048.59 o 
  -4   0  18      326.59      627.45    186.96 o 
  -2   0  18     2837.10     2596.47    430.63 o 
   0   0  18    19657.60    20276.54   1154.57 o 
   2   0  18    14784.75    14241.55   1568.60 o 
   4   0  18     4151.87     4170.91    657.84 o 
   6   0  18    16217.40    17027.26   1924.27 o 
   8   0  18    20442.43    21272.68   1622.55 o 
 -13   1  18       13.44      133.34    138.49 o 
 -11   1  18     2700.22     2581.18    386.21 o 
  -9   1  18      779.08      548.81    237.66 o 
  -7   1  18     7643.52     7574.79    836.66 o 
  -5   1  18    22202.64    21392.33    983.62 o 
  -3   1  18    19127.03    18695.82    880.63 o 
  -1   1  18    18855.99    19887.37   1912.96 o 
   1   1  18    23255.37    24034.79   1738.48 o 
   3   1  18     5950.73     6214.84    643.26 o 
   5   1  18     1478.66     1546.73    257.89 o 
   7   1  18     2830.66     3040.95    368.84 o 
 -12   2  18     7093.71     6155.38    946.19 o 
 -10   2  18    28618.77    29753.38   2270.51 o 
  -8   2  18    20316.58    22646.94   1432.90 o 
  -6   2  18    10597.23    11111.44    661.55 o 
  -4   2  18      368.85      582.53    123.87 o 
  -2   2  18     3735.77     3736.07    426.13 o 
   0   2  18    13851.77    14204.54   1408.30 o 
   2   2  18    14766.98    16544.45   1262.07 o 
   4   2  18    10174.08    10528.30   2118.06 o 
   6   2  18    16834.62    17282.56   1670.87 o 
 -11   3  18       27.98      143.89    142.37 o 
  -9   3  18     1220.13      860.37    211.37 o 
  -7   3  18     6896.46     5931.02    573.77 o 
  -5   3  18    13379.35    13537.56    917.65 o 
  -3   3  18    16845.83    17771.54   1347.45 o 
  -1   3  18    25912.00    27151.92   1979.90 o 
   1   3  18    16681.60    19072.84   1186.56 o 
   3   3  18     1901.88     2287.81    370.55 o 
   5   3  18      531.49      892.91    188.02 o 
   7   3  18     1475.98     1895.41    402.27 o 
 -12   4  18     6219.65     5279.59    751.99 o 
 -10   4  18    16996.02    16090.28   1636.01 o 
  -8   4  18     8771.81     7740.41    640.70 o 
  -6   4  18     2919.71     2939.85    348.41 o 
  -4   4  18     2096.13     2057.30    348.68 o 
  -2   4  18     1545.38     1950.46    335.98 o 
   0   4  18     8136.72    10396.26    952.39 o 
   2   4  18     8434.96     9009.43    855.40 o 
   4   4  18    10363.79    11480.67   1035.27 o 
   6   4  18    10962.74    10469.11    663.21 o 
 -11   5  18        4.82       97.27    135.37 o 
  -9   5  18     1291.54     1357.72    208.23 o 
  -7   5  18     5812.18     6210.78    634.13 o 
  -5   5  18    14019.16    14506.84   1218.90 o 
  -3   5  18    15276.43    13309.34   2028.63 o 
  -1   5  18     2484.92     2899.67    432.56 o 
   1   5  18     5952.51     6566.13    696.95 o 
   3   5  18     5820.72     5683.64    572.44 o 
   5   5  18      122.45      269.90    223.31 o 
  -8   6  18     4341.51     4104.87    419.85 o 
  -6   6  18     2442.36     1630.82    265.03 o 
  -4   6  18     1422.03     1169.24    252.06 o 
  -2   6  18      105.95      131.40    109.68 o 
   0   6  18     8817.76     8298.76   1222.83 o 
   2   6  18     9245.02    10128.68   1102.86 o 
  -7   7  18     1588.07     2042.27    301.63 o 
  -5   7  18     9439.00    11201.01    759.10 o 
  -3   7  18     5221.82     6436.10    772.01 o 
  -1   7  18     3380.94     2786.22    403.11 o 
   1   7  18     1453.12     1797.08    302.55 o 
 -11   1  19       74.91      298.95    118.28 o 
  -9   1  19       87.12      159.27    151.44 o 
  -7   1  19      683.39      614.88    153.98 o 
  -5   1  19        0.59      131.36     69.67 o 
  -3   1  19      120.27      154.63     69.50 o 
  -1   1  19       84.22       97.87     86.46 o 
   1   1  19      179.95      147.09    135.44 o 
   3   1  19       32.46       70.53     68.45 o 
   5   1  19      180.38      192.32    116.55 o 
 -12   2  19     1533.29     1461.19    457.15 o 
 -10   2  19      289.52      337.65    177.78 o 
  -8   2  19       82.62      282.12    156.72 o 
  -6   2  19      161.92      143.63     87.92 o 
  -4   2  19      237.48      228.32    133.94 o 
  -2   2  19     3553.69     3005.76    428.18 o 
   0   2  19     8163.05     7805.91    599.33 o 
   2   2  19      577.03      551.44    380.75 o 
   4   2  19       85.36       72.87     87.18 o 
   6   2  19        0.29       41.51    107.73 o 
 -11   3  19      193.01     1023.54    359.60 o 
  -9   3  19     2528.28     2563.81    405.71 o 
  -7   3  19     5104.40     4078.07    371.50 o 
  -5   3  19     2374.36     2009.33    307.32 o 
  -3   3  19       54.57      118.62     81.02 o 
  -1   3  19      445.75      530.08    171.40 o 
   1   3  19     1093.54      732.31    138.94 o 
   3   3  19       49.18       60.64     95.39 o 
   5   3  19     1817.84     1575.44    298.93 o 
 -10   4  19      398.50      477.50    213.64 o 
  -8   4  19      435.22      681.29    154.98 o 
  -6   4  19      298.26      415.12    172.89 o 
  -4   4  19     2032.23     1647.39    248.03 o 
  -2   4  19     3070.44     2694.88    354.57 o 
   0   4  19     9987.84     9419.26    898.03 o 
   2   4  19     4259.16     3121.50    442.59 o 
  -9   5  19     7251.74     7593.59    620.87 o 
  -7   5  19     3959.90     4056.66    434.96 o 
  -5   5  19     2076.07     2212.22    311.13 o 
  -3   5  19       42.68       96.47    168.41 o 
  -1   5  19     1453.28     1486.13    289.52 o 
   1   5  19       59.51      271.79    168.06 o 
   3   5  19       85.28      181.29    141.86 o 
  -6   6  19      592.64      350.36    130.53 o 
  -4   6  19      316.45      236.22    124.93 o 
  -2   6  19    10627.02    10126.08    716.06 o 
   0   6  19    11501.76    11331.97    776.22 o 
 -10   0  20    10530.04     9410.27   1005.33 o 
  -8   0  20    19432.57    21223.96   2956.51 o 
  -6   0  20    22303.36    24100.91   2775.01 o 
  -4   0  20     3405.45     3558.58    393.32 o 
  -2   0  20      846.37      635.37    251.82 o 
   0   0  20     1879.98     1584.18    402.01 o 
   2   0  20      750.38      746.52    298.77 o 
   4   0  20     4431.95     4300.53    577.61 o 
  -9   1  20      468.75      759.70    224.33 o 
  -7   1  20      120.70      228.48    155.54 o 
  -5   1  20      471.10      321.70    125.97 o 
  -3   1  20     9472.42     9212.39    630.75 o 
  -1   1  20    31341.38    38173.97   1987.85 o 
   1   1  20    18909.70    22284.45   2115.15 o 
   3   1  20     6818.91     6945.95    811.05 o 
 -10   2  20     8062.96     7161.84    977.20 o 
  -8   2  20    16323.46    15652.00   1636.54 o 
  -6   2  20    20459.18    24592.44   1602.83 o 
  -4   2  20    10215.42    12728.44   1540.05 o 
  -2   2  20      976.85     1133.44    231.80 o 
   0   2  20      828.48      935.61    184.65 o 
   2   2  20      220.93      340.01    153.35 o 
  -9   3  20      184.69      260.18    317.82 o 
  -7   3  20      429.36      329.52    128.71 o 
  -5   3  20      277.22      160.04    101.11 o 
  -3   3  20     5362.68     5030.57    518.23 o 
  -1   3  20    17618.20    19671.73   1948.02 o 
   1   3  20    21088.90    24250.57   1230.12 o 
  -6   4  20    12201.65    10955.66   2299.83 o 
  -4   4  20     8062.31     7928.25    900.45 o 
  -2   4  20      987.85      929.64    223.25 o 
   0   4  20      179.93      203.32    142.91 o 
  -5   5  20     2143.34     2163.58    334.09 o 
  -3   5  20     6032.67     5906.15    550.64 o 
  -7   1  21      172.05      401.70    208.43 o 
  -5   1  21      122.24      -60.97    126.49 o 
  -3   1  21        8.84       66.42     87.98 o 
  -1   1  21      212.46       99.97    130.45 o 
   1   1  21      249.85      578.10    313.50 o 
  -6   2  21      792.95      715.57    179.23 o 
  -4   2  21      115.97      137.52     93.51 o 
  -2   2  21      353.67      250.68    136.99 o 
   0   2  21     3045.99     2888.72    669.78 o 
  -5   3  21     2015.45     1630.37    300.27 o 
  -3   3  21      265.05      221.48    140.90 o 
                                                 
